# Supplementary material for: The translocation of a chloride channel from the Golgi to the plasma membrane helps plants adapt to salt stress
Source: Nat Commun. 2024 May 10;15:3978. doi: 10.1038/s41467-024-48234-z (PMC11087495; doi:10.1038/s41467-024-48234-z)
Supplement: Supplementary file 6 — Source Data [file 41467_2024_48234_MOESM6_ESM.xlsx]

## Sheet: Fig1e f 
Fig. 1e															Fig. 1f
		Untreated						50 mM NaCl								Untreated							50 mM NaCl
	Replicate	WT	atclcf	pAtCLCfT3.1	pAtCLCfT3.2	35SAtCLCfT3.2		WT	atclcf	pAtCLCfT3.1	pAtCLCfT3.2	35SAtCLCfT3.2			Replicate	WT	atclcf	pAtCLCfT3.1	pAtCLCfT3.2	35SAtCLCfT3.2		WT	atclcf	pAtCLCfT3.1	pAtCLCfT3.2	35SAtCLCfT3.2
	1	949.953	823.268	701.411	802.421	836.015		705.919	683.212	756.042	645.028	745.413			1	3292.8	3116.15	3460.56	3328.35	3077.85		2002.03	1767.5	1964.12	2078.01	2546.48
	2	654.478	755.283	859.07	857.071	678.007		678.484	568.792	815.271	730.006	854.366			2	2791.26	2979.17	3361.51	3092.46	2641.46		2079.32	1589.59	1962.08	2041.39	2089.32
	3	755.858	850.368	749.024	753.006	869.07		907.179	657.28	786.777	716.202	798.01			3	2773.99	3084.46	2854.95	2612.94	3053.33		1903.59	1935.97	1983.89	1969.57	2063.08
	4	756.954	857.079	913.002	780.698	848.43		840.688	559.504	789.307	719.347	713.631			4	3103.08	3342.49	2643.78	2969.02	2398.77		1873.51	1594.18	1932.39	1843.28	2341.59
	5	770.21	829.247	795.094	861.791	773.052		698.286	563.498	749.024	754.112	755.04			5	2604.29	3069.75	2828.37	2914.71	2448.11		1935.34	1270.48	1783.21	2217.78	2141.44
	6	822.461	704.102	859.578	825.049	868.279		902.363	733.706	758.517	801.321	884.96			6	2979.7	2816.18	2821.3	2932.4	2905.85		2044.21	1738.52	2072.33	1879.28	2235.23
	7	792.364	790.866	798.444	842.107	778.311		760.066	700.56	753.017	965.299	821.005			7	2567.31	2480.56	2965.48	3224.31	2841.02		2123.38	2027	1917.65	1815.97	2242.26
	8	813.354	838.773	848.125	786.025	968.052		811.385	621.029	791.374	952.607	761.042			8	2416.22	2863.29	3389.21	3146.26	3235.37		1993.14	1338.2	1806.67	1863.43	2160.53
	9	780.237	870.23	783.304	812.107	830.145		690.887	745.687	697.011	787.336	869.254			9	2903.05	3076.57	2854.65	2711.62	3161.13		2014.17	1721.69	2022.05	2003.3	2027.11
	10	782.024	812.024	802.144	811.023	745.312		809.892	642.132	901.614	735.612	924.504			10	2734.26	2980.27	2723.23	2812.05	2494.88		1976.38	1661.24	1812.2	2162.92	2146.81
	Tukey's multiple comparisons test	Mean Diff.	95.00% CI of diff.	Significant?	Summary	Adjusted P Value									Tukey's multiple comparisons test	Mean Diff.	95.00% CI of diff.	Significant?	Summary	Adjusted P Value		Tukey's multiple comparisons test	Mean Diff.	95.00% CI of diff.	Significant?	Summary	Adjusted P Value
	WT_0mM vs. atclcf_0mM	-25.33	-104.2 to 53.57	No	ns	0.8907									WT_0 mM vs. atclcf_0 mM	-164.3	-504.4 to 175.8	No	ns	0.6478		WT_50 mM vs. atclcf_50 mM	330.1	138.8 to 521.3	Yes	***	0.0001
	WT_0mM vs. pAtCLCfT3.1_0mM	-23.13	-102.0 to 55.78	No	ns	0.9189									WT_0 mM vs. pAtCLCfT3.1_0 mM	-173.7	-513.8 to 166.4	No	ns	0.5985		WT_50 mM vs. pAtCLCfT3.1_50 mM	68.85	-122.4 to 260.1	No	ns	0.8435
	WT_0mM vs. pAtCLCfT3.2_0mM	-25.34	-104.2 to 53.57	No	ns	0.8906									WT_0 mM vs. pAtCLCfT3.2_0 mM	-157.8	-497.9 to 182.2	No	ns	0.6812		WT_50 mM vs. pAtCLCfT3.2_50 mM	7.013	-184.2 to 198.3	No	ns	>0.9999
	WT_0mM vs. 35SAtCLCfT3.2_0mM	-31.68	-110.6 to 47.23	No	ns	0.7841									WT_0 mM vs. 35SAtCLCfT3.2_0 mM	-9.18	-349.2 to 330.9	No	ns	>0.9999		WT_50 mM vs. 35SAtCLCfT3.2_50 mM	-204.9	-396.1 to -13.63	Yes	*	0.0303
	atclcf_0mM vs. pAtCLCfT3.1_0mM	2.204	-76.70 to 81.11	No	ns	>0.9999									atclcf_0 mM vs. pAtCLCfT3.1_0 mM	-9.416	-349.5 to 330.6	No	ns	>0.9999		atclcf_50 mM vs. pAtCLCfT3.1_50 mM	-261.2	-452.5 to -69.98	Yes	**	0.003
	atclcf_0mM vs. pAtCLCfT3.2_0mM	-0.0058	-78.91 to 78.90	No	ns	>0.9999									atclcf_0 mM vs. pAtCLCfT3.2_0 mM	6.477	-333.6 to 346.5	No	ns	>0.9999		atclcf_50 mM vs. pAtCLCfT3.2_50 mM	-323.1	-514.3 to -131.8	Yes	***	0.0002
	atclcf_0mM vs. 35SAtCLCfT3.2_0mM	-6.343	-85.25 to 72.56	No	ns	0.9994									atclcf_0 mM vs. 35SAtCLCfT3.2_0 mM	155.1	-184.9 to 495.2	No	ns	0.6949		atclcf_50 mM vs. 35SAtCLCfT3.2_50 mM	-534.9	-726.2 to -343.7	Yes	****	<0.0001
	pAtCLCfT3.1_0mM vs. pAtCLCfT3.2_0mM	-2.21	-81.12 to 76.70	No	ns	>0.9999									pAtCLCfT3.1_0 mM vs. pAtCLCfT3.2_0 mM	15.89	-324.2 to 356.0	No	ns	>0.9999		pAtCLCfT3.1_50 mM vs. pAtCLCfT3.2_50 mM	-61.83	-253.1 to 129.4	No	ns	0.8882
	pAtCLCfT3.1_0mM vs. 35SAtCLCfT3.2_0mM	-8.548	-87.45 to 70.36	No	ns	0.998									pAtCLCfT3.1_0 mM vs. 35SAtCLCfT3.2_0 mM	164.5	-175.5 to 504.6	No	ns	0.6466		pAtCLCfT3.1_50 mM vs. 35SAtCLCfT3.2_50 mM	-273.7	-465.0 to -82.48	Yes	**	0.0017
	pAtCLCfT3.2_0mM vs. 35SAtCLCfT3.2_0mM	-6.338	-85.24 to 72.57	No	ns	0.9994									pAtCLCfT3.2_0 mM vs. 35SAtCLCfT3.2_0 mM	148.6	-191.4 to 488.7	No	ns	0.7271		pAtCLCfT3.2_50 mM vs. 35SAtCLCfT3.2_50 mM	-211.9	-403.1 to -20.65	Yes	*	0.0232
	WT_50mM vs. atclcf_50mM	133	33.56 to 232.4	Yes	**	0.0038
	WT_50mM vs. pAtCLCfT3.1_50mM	0.7195	-98.69 to 100.1	No	ns	>0.9999
	WT_50mM vs. pAtCLCfT3.2_50mM	-0.1721	-99.59 to 99.24	No	ns	>0.9999
	WT_50mM vs. 35SAtCLCfT3.2_50mM	-32.21	-131.6 to 67.21	No	ns	0.8875
	atclcf_50mM vs. pAtCLCfT3.1_50mM	-132.3	-231.7 to -32.84	Yes	**	0.004
	atclcf_50mM vs. pAtCLCfT3.2_50mM	-133.1	-232.6 to -33.73	Yes	**	0.0037
	atclcf_50mM vs. 35SAtCLCfT3.2_50mM	-165.2	-264.6 to -65.77	Yes	***	0.0002
	pAtCLCfT3.1_50mM vs. pAtCLCfT3.2_50mM	-0.8916	-100.3 to 98.52	No	ns	>0.9999
	pAtCLCfT3.1_50mM vs. 35SAtCLCfT3.2_50mM	-32.93	-132.3 to 66.49	No	ns	0.8792
	pAtCLCfT3.2_50mM vs. 35SAtCLCfT3.2_50mM	-32.04	-131.4 to 67.38	No	ns	0.8894

## Sheet: Fig 1g
Fig. 1g
	Untreated								50mM NaCl
Replicate	WT	atclcf	pAtCLCfT3.1	pAtCLCfT3.2	35SAtCLCfT3.1	35SAtCLCfT3.2			WT	atclcf	pAtCLCfT3.1	pAtCLCfT3.2	35S::AtCLCfT3.1	35S::AtCLCfT3.2
1	3.19	3.81	3.256	3.339	3.875	2.496			2.726	2.013	2.416	3.09	2.823	3.588
2	3.436	3.483	2.889	3.038	4.274	4.197			2.522	1.969	1.703	2.39	2.717	2.96
3	2.79	2.803	2.713	2.932	3.529	3.125			1.546	1.734	1.813	2.596	2.601	3.121
4	3.35	2.762	2.728	3.424	3.806	3.684			2.134	1.369	1.826	2.663	2.926	3.399
5	3.037	2.195	2.982	3.441	3.472	3.767			2.961	2.268	2.345	2.573	3.6	2.883
6	2.698	2.126	3.672	3.804	3.539	2.871			2.791	1.3	2.634	2.398	1.9	2.027
7	2.811	3.561	2.745	3.676	3.531	3.314			2.508	1.989	2.854	2.306	3.279	3.119
8	2.332	3.113	2.658	3.752	3.425	3.885			2.803	1.548	2.803	1.689	2.394	4.041
9	2.577	3.966	3.972	4.632	3.377	3.839			3.207	1.534	1.668	2.83	2.601	3.737
10	3.475	3.875	2.476	2.967	3.37	3.255			2.533	2.831	2.791	2.228	3.508	3.891
11	3.619	4.209	3.649	3.317	2.98	3.441			1.435	1.326	3.236	2.839	3.066	2.989
12	3.768	4.021	3.79	3.701	3.593	3.431			2.133	2.518	3.592	2.621	2.894	2.7
13	3.459	4.062	4.515	2.151	4.363	4.893			3.213	2.46	2.982	2.164	3.114	3.242
14	3.032	4.001	4.632	2.355	1.758	3.702			2.683	2.31	2.847	2.112	3.167	3.275
15	3.58	3.797	2.838	3.29	1.727	4.128			2.682	2.201	2.804	1.031	2.953	2.896
16	3.867	3.678	4.281	3.265	2.615	2.214			2.394	2.322	2.21	2.75	2.485	2.902
17	3.749	3.546	4.085	3.048	2.069	2.808			2.455	2.992	2.759	2.404	2.551	2.297
18	3.703	4.253	4.289	3.48	1.443	4.684			2.782	2.945	2.421	2.873	2.866	2.848
19	3.862	3.192	3.339	2.935	1.891	2.009			2.459	1.676	2.301	3.151	3.021	2.962
20	2.541	3.354	3.564	2.864	2.225	1.886			2.271	1.809	2.575	2.326	3.255	2.812
21	3.888	3.12	2.625	2.171	2.901	2.817			2.231	2.541	1.901	3.15	3.22	1.416
22	3.443	3.078	3.032	2.929	2.367	4.207			2.184	1.926	1.843	2.161	1.766	1.976
23	3.395	3.236	2.255	2.2	3.192	2.955			2.255	1.783	2.299	2.942	3.01	3.163
24	1.343	3.279	2.211	2.744	4.323	2.674			2.759	1.019	2.902	2.572	3.493	2.007
25	3.8	3.774	2.869	2.856	3.444	1.479			2.695	0.643	2.748	1.859	2.908	1.732
26	3.868	3.607	2.113	3.759	4.655	2.308			2.317	0.995	1.773	3.403	2.855	2.331
27	1.927	1.947	2.734	3.17	3.358	2.181			2.434	1.851	1.697	1.965	3.411	2.852
28	4.08	2.957	3.019	2.511	3.546	2.215			2.529	1.897	2.383	1.821	3.31	2.531
29	3.704	2.779	2.101	3.251	3.011	2.021			1.993	1.54	2.452	2.239	3.472	3.872
30	3.42	2.949	2.642	3.241	3.953	2.804			2.225	2.615	2.365	2.29	3.343	2.824
31	3.032	3.518	2.54	3.213	3.783	3.615			2.467	2.417	2.29	2.193	3.643	2.907
32	2.947	2.427	2.605	2.972	1.226	3.021			2.143	1.864	3.281	1.708	3.222	2.532
33	2.005	3.159	2.202	3.502	1.75	3.164			2.996	2.258	1.986	1.33	3.177	2.296
34	3.012	2.484	2.697	2.515	2.116	3.214			2.819	1.895	2.303	3.127	2.929	2.756
35	2.948	2.528	2.171	2.359	3.049	3.417			2.082	1.888	3.231	2.229	1.996	2.472
36	2.756	2.851	2.691	3.069	2.266	3.051			3.799	2.207	2.105	2.362	1.659	2.629
37	2.446	2.544	2.282	3.172	2.858	3.183			2.249	1.115	2.726	3.088	1.933	2.433
38	2.964	2.951	2.53	2.933	2.379	3.72			3.13	1.142	2.069	3.129	2.948	2.885
39	2.792	1.732	2.929	3.186	2.516	3.761			3.452	1.175	2.154	3.026	3.2	3.812
40	2.965	2.613	2.237	3.158	2.282	3.224			2.608	1.489	2.52	3.137	1.802	2.816
	Tukey's multiple comparisons test	Mean Diff.	95.00% CI of diff.	Significant?	Summary	Adjusted P Value			Tukey's multiple comparisons test	Mean Diff.	95.00% CI of diff.	Significant?	Summary	Adjusted P Value
	WT_0mM vs. atclcf_0mM	-0.04344	-0.4939 to 0.4070	No	ns	0.9998			WT_50mM vs. atclcf_50mM	0.6558	0.3149 to 0.9966	Yes	****	<0.0001
	WT_0mM vs. pAtCLCfT3.1_0mM	0.1513	-0.2963 to 0.5989	No	ns	0.9265			WT_50mM vs. pAtCLCfT3.1_50mM	0.09993	-0.2409 to 0.4408	No	ns	0.9592
	WT_0mM vs. pAtCLCfT3.2_0mM	0.03222	-0.4154 to 0.4798	No	ns	>0.9999			WT_50mM vs. pAtCLCfT3.2_50mM	0.071	-0.2699 to 0.4119	No	ns	0.9911
	WT_0mM vs. 35SAtCLCfT3.1_0mM	0.1444	-0.3032 to 0.5919	No	ns	0.9393			WT_50mM vs. 35SAtCLCfT3.1_0mM	-0.3353	-0.6762 to 0.005542	No	ns	0.0568
	WT_0mM vs. 35SAtCLCfT3.2_0mM	-0.02623	-0.4738 to 0.4214	No	ns	>0.9999			WT_50mM vs. 35SAtCLCfT3.2_0mM	-0.3082	-0.6490 to 0.03272	No	ns	0.1019
	atclcf_0mM vs. pAtCLCfT3.1_0mM	0.1948	-0.2557 to 0.6452	No	ns	0.8154			atclcf_50mM vs. pAtCLCfT3.1_50mM	-0.5559	-0.8967 to -0.2150	Yes	****	<0.0001
	atclcf_0mM vs. pAtCLCfT3.2_0mM	0.07567	-0.3748 to 0.5261	No	ns	0.9967			atclcf_50mM vs. pAtCLCfT3.2_50mM	-0.5848	-0.9256 to -0.2439	Yes	****	<0.0001
	atclcf_0mM vs. 35SAtCLCfT3.1_0mM	0.1878	-0.2627 to 0.6382	No	ns	0.8375			atclcf_50mM vs. 35SAtCLCfT3.1_0mM	-0.9911	-1.332 to -0.6502	Yes	****	<0.0001
	atclcf_0mM vs. 35SAtCLCfT3.2_0mM	0.01722	-0.4332 to 0.4677	No	ns	>0.9999			atclcf_50mM vs. 35SAtCLCfT3.2_0mM	-0.9639	-1.305 to -0.6231	Yes	****	<0.0001
	pAtCLCfT3.1_0mM vs. pAtCLCfT3.2_0mM	-0.1191	-0.5667 to 0.3285	No	ns	0.9731			pAtCLCfT3.1_50mM vs. pAtCLCfT3.2_50mM	-0.02893	-0.3698 to 0.3119	No	ns	0.9999
	pAtCLCfT3.1_0mM vs. 35SAtCLCfT3.1_0mM	-0.006975	-0.4546 to 0.4406	No	ns	>0.9999			pAtCLCfT3.1_50mM vs. 35SAtCLCfT3.1_0mM	-0.4353	-0.7761 to -0.09438	Yes	**	0.004
	pAtCLCfT3.1_0mM vs. 35SAtCLCfT3.2_0mM	-0.1776	-0.6251 to 0.2700	No	ns	0.8642			pAtCLCfT3.1_50mM vs. 35SAtCLCfT3.2_0mM	-0.4081	-0.7489 to -0.06721	Yes	**	0.0089
	pAtCLCfT3.2_0mM vs. 35SAtCLCfT3.1_0mM	0.1121	-0.3355 to 0.5597	No	ns	0.9794			pAtCLCfT3.2_50mM vs. 35SAtCLCfT3.1_0mM	-0.4063	-0.7472 to -0.06546	Yes	**	0.0094
	pAtCLCfT3.2_0mM vs. 35SAtCLCfT3.2_0mM	-0.05845	-0.5060 to 0.3891	No	ns	0.999			pAtCLCfT3.2_50mM vs. 35SAtCLCfT3.2_0mM	-0.3792	-0.7200 to -0.03828	Yes	*	0.0195
	35SAtCLCfT3.1_0mM vs. 35SAtCLCfT3.2_0mM	-0.1706	-0.6182 to 0.2770	No	ns	0.883			35SAtCLCfT3.1_0mM vs. 35SAtCLCfT3.2_0mM	0.02717	-0.3137 to 0.3680	No	ns	>0.9999

## Sheet: Fif 2a g
															Fig. 2g
Fig. 2a		Raw Ct value														Raw Ct value
		Experiment	Replicate	UBQ	CLCf	Experiment	Replicate	UBQ	CLCf	Experiment	Replicate	UBQ	CLCf			Shoot
			1	14.92	25.83		1	20.68	30.17		1	15.83	26.99					0h		1h		3h		6h		12h		24h
	Stem	1	2	14.12	25.05	2	2	20.21	30.52	3	2	15.06	27.01			Replicates		UBQ	CLCf	UBQ	CLCf	UBQ	CLCf	UBQ	CLCf	UBQ	CLCf	UBQ	CLCf
			3	14.56	25.72		3	20.15	30.23		3	15.28	26.52				1	22.5	29.55	19.07	27.48	19.71	27.24	20.33	27.93	21.91	30.53	20.13	28.56
			1	21.59	28.93		1	22.04	28.78		1	24.39	31.41			1	2	22.51	29.4	19.16	27.46	19.74	27.11	20.2	27.56	21.81	30.52	20.16	28.33
	Root	1	2	21.16	28.06	2	2	22.16	28.06	3	2	24.07	31.17				3	22.46	29.59	19.42	27.22	19.89	27.02	20.16	27.89	21.7	30.49	20.42	28.46
			3	21.78	28.52		3	22.09	28.12		3	24.16	31.22				1	19.71	27.53	18.51	28.88	20.11	29.07	18.67	27.83	18.11	28.56	20.11	27
			1	16.71	27.16		1	16.15	26.58		1	28.26	33.52			2	2	19.69	27.5	18.48	28.8	20.73	29.11	18.5	27.57	18.25	28.54	20.1	27.2
	Bud	1	2	16.74	27.38	2	2	16.73	26.99	3	2	28.87	33.05				3	19.72	27.44	18.26	28.79	20.7	29.16	18.42	27.46	18.36	28.52	20.17	27.4
			3	16.67	27.56		3	16.02	26.12		3	28.91	33.85				1	21.97	29.39	18.46	26.67	19.63	28.24	18.66	27.6	20.04	28.88	19.69	29
			1	22.6	32.13		1	23.6	29.51		1	17.56	25.13			3	2	21.89	29.51	18.44	26.52	19.52	27.76	18.64	27.31	20.1	28.89	19.64	28.95
	Seed	1	2	22.87	33.44	2	2	23.43	29.71	3	2	17.03	25.72				3	21.9	29.48	18.39	26.5	19.55	28.1	18.59	27.43	19.92	28.76	19.72	29.1
			3	22.27	33.56		3	23.41	29.38		3	17.45	25.96
			1	15.57	27.24		1	22.98	29.95		1	21.25	27.88
	Silique	1	2	15.53	27.01	2	2	21.54	30.41	3	2	21.17	27.96			Root
			3	15.48	27.12		3	21.76	30.15		3	21.19	27.91					0h		1h		3h		6h		12h		24h
			1	26.27	31.58		1	24.26	31.68		1	26.36	33.15			Replicates		UBQ	CLCf	UBQ	CLCf	UBQ	CLCf	UBQ	CLCf	UBQ	CLCf	UBQ	CLCf
	Flower	1	2	26.12	31.22	2	2	24.53	31.22	3	2	26.15	33.18				1	24.01	28.9	23.05	29.67	22.46	27.78	22.08	28.88	24.77	29.56	22.26	28.71
			3	26.14	3.107		3	24.06	31.56		3	26.33	33.3			1	2	24.12	29.02	23.16	29.5	22.47	27.67	22.19	28.86	24.72	29.45	22.22	28.65
			1	22.47	30.03		1	16.78	29.91		1	16.57	28.22				3	24.09	28.89	22.98	29.62	22.39	27.82	22.06	28.8	24.69	29.51	22.19	28.44
	Rosette leaf	1	2	22.41	29.75	2	2	16.25	29.87	3	2	16.24	28.56				1	23.29	28.91	24.17	30.84	23.93	30.96	23.26	28.8	24.15	30.66	23.57	30.93
			3	22.45	30.04		3	16.33	29.85		3	16.05	28.37			2	2	23.2	28.78	24.02	30.8	23.9	30.92	23.22	28.88	24.11	30.62	23.52	30.99
			1	16.93	26.72		1	14.97	26.75		1	16.94	28.31				3	23.06	28.77	24.19	30.88	23.85	30.9	23.34	28.79	24.22	30.64	23.25	30.88
	Cauline leaf	1	2	16.8	26.9	2	2	15.54	26.71	3	2	17.45	28.38				1	23.82	28.83	22.62	29.89	22.18	27.74	21.64	28.65	24.61	29.43	22.1	28.95
			3	16.85	26.82		3	15.25	26.79		3	17.23	28.45			3	2	23.76	28.98	22.75	29.86	22.05	27.78	21.66	28.6	24.68	29.46	22.26	28.43
																	3	23.89	28.92	22.58	29.92	22.2	27.82	21.72	28.59	24.59	29.38	22.09	28.87
	RQ values	Stem	Root	Bud	Seed	Silique	Flower	Rosette leaf	Cauline leaf							RQ values
	Rep 1	2.68568	8.828	8.92292	4.84696	11.937	4.98066	4.96422	1.9035							Shoot
	Rep 2	1.91117	16.7048	8.59183	6.53463	12.8121	3.90412	2.8746	2.86581							Replicate	0h	1h	3h	6h	12h	24h
	rep 3	2.30177	10.828	6.87671	3.88568	8.81212	3.80969	3.36422	0.907053							1	1	0.683631	0.976475	0.989955	0.590512	0.828637
																2	1	0.29656	0.615679	0.690787	1.33664	0.483607
																3	1	0.644935	0.891666	0.91583	1.29805	0.405272
		Tukey's multiple comparisons test	Mean Diff.	95.00% CI of diff.	Significant?	Summary	Adjusted P Value
		Stem vs. Root	-9.821	-15.01 to -4.636	Yes	***	0.0001									Root
		Stem vs. Bud	-5.831	-11.02 to -0.6457	Yes	*	0.022									Replicate	0h	1h	3h	6h	12h	24h
		Stem vs. Seed	-2.79	-7.975 to 2.396	No	ns	0.5916									1	1	0.850009	0.816646	2.89287	1.20711	0.677241
		Stem vs. Silique	-8.888	-14.07 to -3.702	Yes	***	0.0004									2	1	0.218421	0.566167	2.59041	1.38166	0.833561
		Stem vs. Flower	-1.932	-7.117 to 3.253	No	ns	0.8899									3	1	0.686167	0.77575	2.54115	1.34257	1.13633
		Stem vs. Rosette leaf	-1.435	-6.620 to 3.750	No	ns	0.9744
		Stem vs. Cauline leaf	0.4074	-4.778 to 5.593	No	ns	>0.9999
		Root vs. Bud	3.99	-1.195 to 9.175	No	ns	0.2033												p values calculated by Student's t-test
		Root vs. Seed	7.031	1.846 to 12.22	Yes	**	0.0046
		Root vs. Silique	0.9332	-4.252 to 6.118	No	ns	0.9979									0h shoot vs. 1h shoot			0.0204129
		Root vs. Flower	7.889	2.704 to 13.07	Yes	**	0.0015									0h shoot vs. 3h shoot			0.189319
		Root vs. Rosette leaf	8.386	3.201 to 13.57	Yes	***	0.0008									0h shoot vs. 6h shoot			0.209232
		Root vs. Cauline leaf	10.23	5.043 to 15.41	Yes	****	<0.0001									0h shoot vs.12h shoot			0.77239
		Bud vs. Seed	3.041	-2.144 to 8.227	No	ns	0.493									0h shoot vs. 24h shoot			0.0302941
		Bud vs. Silique	-3.057	-8.242 to 2.129	No	ns	0.4872
		Bud vs. Flower	3.899	-1.286 to 9.084	No	ns	0.2238									0h Root vs. 1h R			0.0932929
		Bud vs. Rosette leaf	4.396	-0.7891 to 9.581	No	ns	0.1294									0h Root vs. 3h R			0.02245
		Bud vs. Cauline leaf	6.238	1.053 to 11.42	Yes	*	0.013									0hRoot vs. 6h R			0.000108322
		Seed vs. Silique	-6.098	-11.28 to -0.9128	Yes	*	0.0156									0h Root.12h R			0.0042061
		Seed vs. Flower	0.8576	-4.328 to 6.043	No	ns	0.9988									0h Root vs. 24h R			0.432011
		Seed vs. Rosette leaf	1.355	-3.830 to 6.540	No	ns	0.9812
		Seed vs. Cauline leaf	3.197	-1.988 to 8.382	No	ns	0.435
		Silique vs. Flower	6.956	1.770 to 12.14	Yes	**	0.0051
		Silique vs. Rosette leaf	7.453	2.268 to 12.64	Yes	**	0.0027
		Silique vs. Cauline leaf	9.295	4.110 to 14.48	Yes	***	0.0003
		Flower vs. Rosette leaf	0.4971	-4.688 to 5.682	No	ns	>0.9999
		Flower vs. Cauline leaf	2.339	-2.846 to 7.525	No	ns	0.7647
		Rosette leaf vs. Cauline leaf	1.842	-3.343 to 7.027	No	ns	0.911

## Sheet: Fig 2l
Fig. 2l
Replicate	WT untr	atclcf untr	35S::AtCLCf_T3.1 untr	35S::AtCLCf_T3.2 untr	WT tr	atclcf tr	35S::AtCLCf_T3.1 tr	35S::AtCLCf_T3.2 tr	WT untrR	atclcf untrR	35S::AtCLCf_T3.1 untrR	35S::AtCLCf_T3.2 untrR	WT trR	atclcf trR	35S::AtCLCf_T3.1 trR	35S::AtCLCf_T3.2 trR
1	23.2759	9.44737	21.5744	19.0385	47.74	56.6212	53.0579	50.2202	10.1562	12.5	9.61538	8.33333	22.2222	51.7308	13.5	24.7222
2	22.2059	22.5852	20.8906	17.7007	54.5222	70.6456	39.0644	52.71	7.94118	17.1875	13.8889	10.8333	14.1071	13.125	13.8889	24.25
3	7.87702	22.0635	21.7024	18.4489	53.2704	59.5971	28.0053	17.7178	13.6364	11.3636	12.5	7.8125	45.3571	20	14.4444	40
4	17.9934	21.0548	20.7159	32.4318	51.6923	75.7489	26.3249	45.7747	15.625	0.292056	9.61538	0.775401	25.9615	29	45.6798	15.8333
5	3.61511	10.5828	7.85448	8.0543	29.3225	86.2959	20.2177	48.2986	4.65385	7.34849	0.68306	5.76471	9.37269	24.0909	50.3205	41.1975
	Tukey's multiple comparisons test	Mean Diff.	95.00% CI of diff.	Significant?	Summary	Adjusted P Value
	WT untr vs. atclcf untr	-2.153	-15.93 to 11.62	No	ns	0.9692
	WT untr vs. 35S::AtCLCf_T3.1 untr	-3.554	-17.33 to 10.22	No	ns	0.8802
	WT untr vs. 35S::AtCLCf_T3.2 untr	-4.141	-17.91 to 9.631	No	ns	0.8249
	atclcf untr vs. 35S::AtCLCf_T3.1 untr	-1.401	-15.17 to 12.37	No	ns	0.9911
	atclcf untr vs. 35S::AtCLCf_T3.2 untr	-1.988	-15.76 to 11.78	No	ns	0.9754
	35S::AtCLCf_T3.1 untr vs. 35S::AtCLCf_T3.2 untr	-0.5873	-14.36 to 13.18	No	ns	0.9993
	WT tr vs. atclcf tr	-22.67	-45.22 to -0.1275	Yes	*	0.0485
	WT tr vs. 35S::AtCLCf_T3.1 tr	13.98	-8.569 to 36.52	No	ns	0.321
	WT tr vs. 35S::AtCLCf_T3.2 tr	4.365	-18.18 to 26.91	No	ns	0.9441
	atclcf tr vs. 35S::AtCLCf_T3.1 tr	36.65	14.10 to 59.19	Yes	**	0.0014
	atclcf tr vs. 35S::AtCLCf_T3.2 tr	27.04	4.493 to 49.58	Yes	*	0.0162
	35S::AtCLCf_T3.1 tr vs. 35S::AtCLCf_T3.2 tr	-9.61	-32.15 to 12.93	No	ns	0.6239
	WT untrR vs. atclcf untrR	0.6642	-8.387 to 9.715	No	ns	0.9966
	WT untrR vs. 35S::AtCLCf_T3.1 untrR	1.142	-7.909 to 10.19	No	ns	0.9833
	WT untrR vs. 35S::AtCLCf_T3.2 untrR	3.699	-5.352 to 12.75	No	ns	0.6539
	atclcf untrR vs. 35S::AtCLCf_T3.1 untrR	0.4778	-8.573 to 9.529	No	ns	0.9987
	atclcf untrR vs. 35S::AtCLCf_T3.2 untrR	3.034	-6.016 to 12.09	No	ns	0.7739
	35S::AtCLCf_T3.1 untrR vs. 35S::AtCLCf_T3.2 untrR	2.557	-6.494 to 11.61	No	ns	0.8497
	WT trR vs. atclcf trR	-4.185	-31.04 to 22.67	No	ns	0.9695
	WT trR vs. 35S::AtCLCf_T3.1 trR	-4.163	-31.02 to 22.69	No	ns	0.9699
	WT trR vs. 35S::AtCLCf_T3.2 trR	-5.796	-32.65 to 21.06	No	ns	0.925
	atclcf trR vs. 35S::AtCLCf_T3.1 trR	0.0226	-26.83 to 26.88	No	ns	>0.9999
	atclcf trR vs. 35S::AtCLCf_T3.2 trR	-1.611	-28.46 to 25.24	No	ns	0.9981
	35S::AtCLCf_T3.1 trR vs. 35S::AtCLCf_T3.2 trR	-1.634	-28.49 to 25.22	No	ns	0.998

## Sheet: Fig 2m n
Fig. 2m										Fig. 2n
		Raw Ct values
			Replicate 1		Replicate 2		Replicate 3				Replicate	pAtCLCf::LUC	pAtCLCf::AtWRKY9	pmut_1::LUC	pmut_1::AtWRKY9	pmut_2::LUC	pmut_2::AtWRKY9	pmut_3::LUC	pmut_3::AtWRKY9	pmut_4::LUC	pmut_4::AtWRKY9	pmut_5::LUC	pmut_5::AtWRKY9
			UBQ	CLCf	UBQ	CLCf	UBQ	CLCf			1	0.0148077	0.0968035	0.00210118	0.00581551	0.016876	0.0251322	0.0130755	0.0434529	0.0171404	0.0219636	0.0119181	0.00669324
											2	0.0136729	0.0201654	0.014038	0.0401584	0.0169685	0.0465116	0.0129494	0.122908	0.014496	0.00343045	0.0136292	0.00686901
		1	27.63	28.14	27.56	28.3	27.42	28.56			3	0.0378072	0.166735	0.0155005	0.0127557	0.0319758	0.0635817	0.017199	0.0513107	0.0157749	0.00916422	0.0141854	0.00797137
	No Protein	2	27.6	28.16	27.55	28.22	27.44	28.52			4	0.00401745	0.0337087	0.0194666	0.0152961	0.00821367	0.04908	0.0148946	0.0610253	0.0119961	0.0135369	0.0137525	0.00711133
		3	27.61	28.1	27.52	28.16	27.46	28.51			5	0.00576005	0.0708828	0.0248832	0.037918	0.0139339	0.0272668	0.0152119	0.0601425	0.0134904	0.0400312	0.0145201	0.0720388
		1	27.25	28.7	27.58	27.74	27.42	27.58
	35S::AtWRKY6	2	27.22	28.69	27.6	27.76	27.42	27.55
		3	27.38	28.62	27.59	27.72	27.41	27.56						p values calculated by Student's t-test
		1	32.35	37.72	26.59	29.65	26.85	28.44			pAtCLCf::LUC vs. pAtCLCf::AtWRKY9			0.0478331
	35S::AtWRKY9	2	32.22	37.59	26.5	29.66	26.88	28.46			pmut_1::LUC vs. pmut_1::AtWRKY9			0.391368
		3	32.24	37.7	26.48	29.65	26.86	28.41			pmut_2::LUC vs. pmut_2::AtWRKY9			0.0167404
		1	27.03	27.42	27.6	27.62	27.19	27.82			pmut_3::LUC vs. pmut_3::AtWRKY9			0.0056542
	35S::AtWRKY33	2	27.15	27.44	27.89	27.68	27.11	27.86			pmut_4::LUC vs. pmut_4::AtWRKY9			0.648313
		3	27.09	27.49	27.68	27.56	27.2	27.8			pmut_5::LUC vs. pmut_5::AtWRKY9			0.628303
			Fold enrichment
		No protein	1	1	1
		35S::AtWRKY6	1.5559	0.957177	2.56022
		35S::AtWRKY9	4.00457	3.94893	2.70183
		35S::AtWRKY33	0.921325	0.873955	1.64265
					p values calculated by Student's t-test
		No protein vs. 35S::atwrky6			0.213542
		No protein vs. 35S::atwrky9			0.00388187
		No protein vs. 35S::atwrky33			0.58878

## Sheet: Fig 3a b
Fig. 3a																		Fig. 3b
			Control				KCl				NaCl				CaCl2					Control				50 mM NaCl				100 mM NaCl				150 mM NaCl				200mM NaCl
	Time	Replicate1	2	3		Replicate1	2	3		Replicate1	2	3		Replicate1	2	3		Time	Replicate1	2	3		Replicate1	2	3		Replicate1	2	3		Replicate1	2	3		Replicate1	2	3
	0	9474.95	7159.98	9997.58		13240	11134.2	11927.6		14038.9	14122.7	15940.1		9854.73	10962	16210.9		0	4941.71	6973.06	4905.14		8996.47	14879.1	24765.3		14038.9	14122.7	15940.1		6656.1	17957.1	28246.8		27045.4	5398.15	20847.1
	1.08	9514.91	7138.43	10033		13260.2	11220.7	11928.5		14028.8	14134.9	15933.2		9821.63	11048.6	16185.5		1.08	4950.74	6951.82	4883.22		9026.36	14944.3	24684.8		14028.8	14134.9	15933.2		6653.63	17940.4	28291.4		26971.5	5379.81	20893.5
	2.16	9515.76	7142.11	10021.5		13234.4	11219.2	11998.3		14024.4	14056.4	15970.7		9808.9	10975.8	16144.3		2.16	4938.16	7003	4879.14		9007.64	15022.1	24672.2		14024.4	14056.4	15970.7		6650.58	17990.9	28219.2		27008.8	5334.91	20823.1
	3.24	9495.71	7162.52	10013.2		13242.6	11216.5	11974.4		13998	14174.9	15955.6		9852.08	10958.7	16151.8		3.24	4967.98	6969.68	4869.19		9020.51	15060	24706.1		13998	14174.9	15955.6		6633.65	18002.9	28218.2		26990	5313.97	20857.1
	4.32	9499.48	7146.48	9987.78		13250.9	11197.1	11968.1		14015.1	14097.1	15979.7		9785.76	10935.9	16159.4		4.32	4959.2	6937.08	4890.27		8961.72	15039.9	24661.8		14015.1	14097.1	15979.7		6625.75	17970.5	28218.8		26957.8	5306.08	20826.4
	5.4	9496.14	7155.52	9996.73		13210.1	11221.2	11983.1		14020.4	14075.4	15939.2		9852.2	10977.9	16083.1		5.4	4932.61	6932.44	4880.56		8948.03	15074.3	24637.9		14020.4	14075.4	15939.2		6604.58	17977.3	28194.5		26984.7	5298.76	20822.2
	6.48	9507.45	7140.88	10028.2		13262.6	11227.2	12003.6		13998.4	14106	15965.8		9841.52	10947.3	16132.2		6.48	4919.26	6947.3	4892.03		8917.61	15095.4	24681.8		13998.4	14106	15965.8		6608.88	17898.3	28124.7		27067.9	5292.69	20800.9
	7.56	9482.77	7113.12	10007.2		13231.5	11217.3	12031.4		13988.4	14059.9	16011.9		9899.15	10968.8	16061.7		7.56	4933.89	6953.31	4893.17		8933.53	15079.3	24655.8		13988.4	14059.9	16011.9		6618.5	17890.7	28201.2		26966	5296.61	20771.1
	8.64	9466.61	7139.56	9998.75		13237.2	11233	12056.9		13949.7	14097.1	15990.8		9836.32	11001	16132.2		8.64	4935.58	6935.91	4873.22		8987.35	15037.2	24632.9		13949.7	14097.1	15990.8		6620.54	17906.7	28240.6		27017.6	5281.97	20793
	9.72	9492.64	7102.74	10005.4		13226.6	11252	12013.7		14017.2	14104.5	15962.6		9863.52	10966	16107.4		9.72	4948.46	6946	4886.52		8976.57	15053	24537.4		14017.2	14104.5	15962.6		6592.39	17895.9	28189.7		27018.6	5284.98	20828.1
	10.8	9454.69	7095.75	9998.46		13266.3	11262	12023.5		13969.4	14047.1	15964.4		9832.46	10948	16105.4		10.8	4939.09	6968.65	4867.44		9026.67	15087.8	24501.1		13969.4	14047.1	15964.4		6594.4	17839.1	28177.7		27007.2	5252.59	20754.2
	11.88	9485.41	7111.81	9970.55		13235.8	11235.4	12086.8		13986.1	14044.7	15982.5		9890.97	10956.9	16136.6		11.88	4923.58	6948.5	4864.21		9015.82	14976.1	24542.4		13986.1	14044.7	15982.5		6597.49	17808.8	28111.8		26989.4	5270.9	20780.1
	12.96	9450.17	7074.26	10029.8		13311	11228.8	12020.6		13998.3	14049.2	16049		9846.05	10966	16088.6		12.96	4951.45	6951.67	4877.04		8989.91	14993.8	24479.1		13998.3	14049.2	16049		6594.31	17828.1	28189.4		26991	5241.19	20719.3
	14.04	9453.31	7063.11	9991.77		13244.4	11273.1	12006.3		13997.6	14156.2	16022.5		9873.77	10987.4	16176.8		14.04	4935.59	6954.01	4879.74		9033.26	14998.7	24500.6		13997.6	14156.2	16022.5		6575.6	17811.2	28214.1		27026.7	5244.33	20773.3
	15.12	9445.69	7095.98	9978.21		13259.7	11268.2	12001		13981.3	14105.7	16031.4		9870.26	10938.9	16179.8		15.12	4955	6937.04	4886.9		9038.65	15031.2	24427.2		13981.3	14105.7	16031.4		6571.52	17778.5	28220.6		26927.1	5211.75	20771.3
	16.2	9450.71	7117.15	10026.1		13269.9	11241.1	11978.5		13960.3	14107.4	16012.8		9888.39	10973.5	16181.7		16.2	4911.77	6965.37	4872.63		9008.96	15034.5	24469.4		13960.3	14107.4	16012.8		6545.37	17781.2	28141.3		26984.5	5200.79	20765.1
	17.28	9490.7	7086.01	10007.2		13199.6	11280.8	11991.1		13960.2	14109.6	15909.1		9881.64	10947.2	16187.7		17.28	4923.55	6926.27	4863.61		9041.55	15044.4	24361.8		13960.2	14109.6	15909.1		6554.36	17700	28178.4		26973	5205.62	20756.3
	18.36	9462.73	7064.28	9945.32		13249	11303.2	11953		13950.5	14154.8	16033.6		9865.37	10926.8	16207.1		18.36	4965.51	6952.68	4865.09		9072.39	15011.5	24375.2		13950.5	14154.8	16033.6		6553.55	17715.1	28103		27003.7	5183.97	20763.8
	19.44	9432.6	7068.32	10008.2		13291.4	11275.8	11912.8		13992.9	14088.9	16053.6		9869.06	10981.3	16210.5		19.44	4938.09	6931.55	4864.65		9077.56	15066.4	24379.6		13992.9	14088.9	16053.6		6579.63	17706.5	28138.7		26989.1	5181.59	20820.3
	20.52	9433.01	7069.56	10005		13307.9	11237.8	11939.4		13948	14190.3	16012.6		9880.09	10955.3	16238.5		20.52	4961.71	6946.31	4875.18		9122.29	15141.3	24340.2		13948	14190.3	16012.6		6524.28	17721.5	28139.2		26915.3	5166.79	20761.9
	21.6	9450.97	7066	9988.44		13292.5	11248.8	11906.7		13954.2	14146.5	16013.5		9922.47	10939.3	16233.1		21.6	4927.5	6951.28	4890.2		9123.7	15100.8	24353.2		13954.2	14146.5	16013.5		6558.89	17668.8	28201.6		26950	5173.88	20753
	22.68	9427.33	7040.41	9983.11		13245.6	11256.1	11876.4		13946.7	14129.4	16018.1		9855.6	10933	16223.5		22.68	4924.58	6942.24	4845.54		9156.6	15187.9	24263		13946.7	14129.4	16018.1		6536.73	17646.2	28143.9		26980.5	5153.55	20725
	23.76	9415.25	7063.71	10100.9		13305.3	11296.2	11890.4		13947.3	14141.4	16040.4		9903.08	10918.2	16199		23.76	4913.83	6970.87	4906.49		9155.18	15206.5	24264.8		13947.3	14141.4	16040.4		6522.42	17676.7	28347.6		26941.7	5139.71	20733.8
	24.84	9434.79	7026.85	10051.5		13297.2	11303.1	11868		13928.9	14105.5	16021.4		9898.38	10950.8	16243.2		24.84	4915.87	6945.56	4873.3		9201.42	15219.3	24217.6		13928.9	14105.5	16021.4		6539.63	17660.3	28139.1		26899.1	5151.48	20700.5
	25.92	9423.05	7031.48	9962.81		13267.7	11269.6	11862		13929.7	14158.6	16053.5		9913.76	10948.3	16223.2		25.92	4935.33	6927.93	4879.46		9195.27	15183.2	24230.3		13929.7	14158.6	16053.5		6502.77	17657.3	28149.1		26916.4	5182.5	20792
	27	9448.95	7061.41	9952.5		13303.4	11287.9	11876.4		13983.7	14127.9	16040.7		9907.14	10983.8	16182.9		27	4935.14	6946.71	4871.64		9260.28	15250.3	24247.7		13983.7	14127.9	16040.7		6489.36	17691	28168.5		26895.4	5145.1	20778.4
	28.08	9435.88	7026.82	9969.42		13323.8	11281.2	11844.4		13973.7	14134.8	16038.8		9883.09	10951.8	16247.7		28.08	4899.52	6936.98	4886.25		9275.63	15255.9	24254.3		13973.7	14134.8	16038.8		6509.82	17628.3	28107.9		26970.3	5172.18	20799.5
	29.16	9451.75	7017.31	9977.15		13266.9	11269.4	11855.6		13925.2	14120	16050.7		9915.63	10949.1	16159.3		29.16	4950.22	6936.16	4872.29		9276.1	15261.1	24288.8		13925.2	14120	16050.7		6504.86	17657.5	28128.6		26974.9	5196.91	20761.6
	30.24	9444.85	6995.24	9998.14		13310.7	11290.3	11890.1		13966	14150.6	16064.3		9896.6	10935.3	16215.4		30.24	4910.22	6948.24	4861.85		9296.27	15322.3	24339.4		13966	14150.6	16064.3		6499.27	17670	28188.4		26910.7	5207.77	20754.5
	31.32	9455.97	7040.65	9974.51		13347	11257.8	11853.5		13964.8	14119.5	16042		9866.18	10966.1	16266.4		31.32	4908.1	6915.83	4853.5		9332.01	15329.4	24269.5		13964.8	14119.5	16042		6507.23	17604.3	28118.6		26936.7	5194.32	20762.2
	32.4	9457.29	7024.32	9999.1		13265.7	11291.7	11870.6		13956.4	14174.4	16100.9		9946.42	10967.5	16241.1		32.4	4906.18	6935.19	4860.37		9345.48	15347.1	24304		13956.4	14174.4	16100.9		6517.17	17652.6	28080		26930	5202.71	20772.6
	33.48	9437.65	7012.69	9976.71		13292.5	11288.4	11864.3		13957.3	14142.5	16109.7		9925.94	10925.4	16235.8		33.48	4932.96	6927.46	4893.83		9335.73	15340.6	24345.9		13957.3	14142.5	16109.7		6492.38	17619.4	28053.5		26979.9	5180.43	20746
	34.56	9427.64	7009.37	9968.44		13263.6	11301.9	11874.2		13996.3	14168.3	16076.9		9916.22	10964.4	16192.3		34.56	4949.99	6954.53	4900.17		9346.1	15326.2	24320.5		13996.3	14168.3	16076.9		6474.21	17619.6	28172		26919.9	5207.57	20773.7
	35.64	9445.19	6962.26	10004.5		13327.2	11270.4	11910.9		13938.2	14221.9	16064.4		9870.38	10923.2	16163.9		35.64	4922.73	6921.83	4872.78		9386.79	15276.9	24356.3		13938.2	14221.9	16064.4		6488.35	17639.2	28153.8		26864.8	5233.59	20717.2
	36.72	9467.02	7002.48	10065.6		13286.9	11333.6	11889.9		13934.3	14178.1	16094.5		9927.25	10957.9	16147.8		36.72	4957.29	6919.95	4887.77		9402.63	15359.3	24373.6		13934.3	14178.1	16094.5		6490.95	17643.5	28126.4		26903.8	5229.66	20762
	37.8	9446.91	7004.17	9968.93		13286.1	11236.8	11935		13951.2	14182.7	16079.9		9917.72	10895.2	16184.7		37.8	4925.21	6921.76	4864.25		9299.24	15353.6	24406.1		13951.2	14182.7	16079.9		6471.16	17633.1	28107.5		26891.4	5237.22	20796.5
	38.88	9427.75	6963.16	9984.26		13317	11269.7	11922.8		13967.4	14173.2	16086.9		9894.79	10930.8	16180.2		38.88	4922.39	6942.03	4854.81		9329.61	15358.9	24386.3		13967.4	14173.2	16086.9		6493.29	17604.6	28215		26899	5233.73	20786
	39.96	9438.6	6977.52	9927.42		13325.6	11284.9	11920.3		13927.8	14168.5	16050.9		9927.36	10921.6	16126.2		39.96	4946.96	6943.23	4854.68		9339.33	15372.2	24456.1		13927.8	14168.5	16050.9		6463.08	17644.7	28071.8		26929.2	5246.88	20688.2
	41.04	9434.54	6977.5	9961.9		13302.3	11288	11905.1		13935.2	14198.9	16084.6		9917.33	10922.2	16106.8		41.04	4931.31	6956.12	4855.1		9367.74	15353.9	24418.9		13935.2	14198.9	16084.6		6453.74	17635.1	28020.7		26901.1	5283.97	20702.3
	42.12	9407.05	7012.22	9957.7		13311.5	11275.9	11895.4		13981.4	14175.5	16125.4		9921.01	10916.7	16141.1		42.12	4901.91	6950.39	4859.14		9385.14	15389.8	24470.3		13981.4	14175.5	16125.4		6428.31	17646	28117.8		26883.3	5299.1	20766.3
	43.2	9387.96	6986.18	9958.98		13306.8	11266.3	11918.5		13973	14191.5	16122.4		9947.24	10915.4	16129.8		43.2	4940.74	6934.43	4885.5		9401.79	15491.7	24443.2		13973	14191.5	16122.4		6443.26	17602.6	28151		26890.1	5308.55	20710
	44.28	9406.79	6956.81	9976.39		13361.7	11262.7	11919.5		13928.1	14186.2	16099.4		9899.59	10920.5	16087.5		44.28	4918.49	6917.79	4846.55		9383.91	15468	24494.6		13928.1	14186.2	16099.4		6442.93	17689	28112.9		26870.2	5292.48	20741.5
	45.36	9439.66	6962.98	9977.34		13323.7	11246.8	11889.1		13962.2	14208.1	16134.4		9925	10928.7	16110.2		45.36	4926.45	6950.73	4867.22		9437.97	15486.6	24434		13962.2	14208.1	16134.4		6462.18	17658.8	28118.9		26946	5325.55	20792.7
	46.44	9406.6	6954.99	9933.2		13322.1	11266.5	11923.3		13970.1	14191.1	16082.8		9955.26	10925.5	16140.9		46.44	4889.3	6925.73	4869.93		9418.43	15492.7	24467.7		13970.1	14191.1	16082.8		6442.49	17636.5	28084		26886.1	5356.73	20707
	47.52	9407.81	6994.32	9951.28		13323.9	11282.4	11982.2		13963.5	14207.5	16096.2		9921.33	10898.4	16077.4		47.52	4914.15	6898.73	4866.24		9421.51	15529.3	24470.8		13963.5	14207.5	16096.2		6427.17	17610.6	28101.8		26896	5385.23	20726.3
	48.6	9402.66	6953.52	9952.8		13324.3	11276.7	11959.6		13976.4	14186.4	16126.5		9961.08	10950.4	16068.9		48.6	4897.06	6918.14	4850.25		9710.44	15570.2	24469.8		13976.4	14186.4	16126.5		6433.11	17633.1	28105.2		26898.5	5375.77	20733.4
	49.68	9372.04	6918.38	9959.37		13297.7	11304.2	11977.5		13946	14234.2	16117.2		9925.71	10927.4	16116.5		49.68	4909.93	6953.65	4868.99		9440.06	15592.2	24972.7		13946	14234.2	16117.2		6460.91	18431.2	28006.3		27218.3	5384.18	20707.9
	50.76	9371.73	6956.16	9967.79		13343.1	11342.8	11967.2		13936.8	14226.3	16119.8		9936.83	10909.4	16036.4		50.76	4920.7	7180.96	4906.77		9004.13	15599.7	22746.2		13936.8	14226.3	16119.8		6419.5	17612.9	23702.7		26777.2	5394.94	20713.4
	51.84	9406.4	6967.83	9936.16		13363.2	11374.5	12014		13972.5	14242.3	16120.4		9919.33	10886.7	16062.4		51.84	4887.57	6841.47	4866.3		6525.14	15656.7	15107.3		13972.5	14242.3	16120.4		6416.78	14250.8	18715.5		20205.2	5423.02	20795.1
	52.92	9410.32	6935.84	9917.45		13340.2	11313.6	11945.9		13945.4	14257.6	16151.3		9961.5	10870.7	16049.4		52.92	4887.96	5895.91	4866.23		6433.67	15657.4	14546		13945.4	14257.6	16151.3		6541.5	10517.8	12821.6		14984.7	5456.37	20693.7
	54	9401.86	6922.96	9916.86		13337.3	11340.8	11945.2		13984.7	14268	16092.6		9894.52	10912.1	16040.4		54	4898.24	5480.74	4862.2		6318.88	15634	14215.2		13984.7	14268	16092.6		6463.82	10223.4	13040.3		11346.6	5461.74	20752.5
	55.08	9395.91	6924.86	9945.43		13385.2	11323.7	12011.7		13938.8	14256.1	16141.4		9971.32	10889.3	16073.2		55.08	4922.56	5304.89	4892.3		6018.47	15598.2	13338.1		13938.8	14256.1	16141.4		6425.84	9820.57	12496.3		10756.7	5502.51	20727.8
	56.16	9383.1	6948.49	9918.75		13343.6	11340.4	12019.7		13912.4	14275	16096.3		9938.02	10931.3	16037.7		56.16	4915.44	5378.94	4875.21		5800.89	12316.3	13376.6		13912.4	14275	16096.3		6412.12	9270.76	12144.9		10982.7	10268.7	20721.9
	57.24	9373.37	6928.68	9941.03		13363.7	11352.3	11979.7		13940.8	14199.9	16168.5		9947.74	10935.3	16020.8		57.24	5173.07	5294.96	4864.42		5586.75	11258.2	12628.4		13940.8	14199.9	16168.5		6426.06	9170.85	12112.9		10743.1	9266.91	20749
	58.32	9346.26	6919.38	9967.38		13387.6	11316.2	12048.9		13965.1	14242.4	16135.2		9918.5	10916.5	15995.6		58.32	4880.58	5341.79	4872.34		5594.1	8548.2	12405.5		13965.1	14242.4	16135.2		6375.42	9162.67	12105.8		10534.6	10851.5	21078.3
	59.4	9384.16	6919.85	9971.27		13391.7	11398.2	12023.7		13912.9	14260.9	16156.8		9923.35	10881.7	16048.7		59.4	4232.84	5333.65	4866.86		5538.72	8786.15	12319.1		13912.9	14260.9	16156.8		6506.72	9036.26	11999.7		10431.2	10545.2	21034.2
	60.48	9391.41	6908.8	9956.09		13326.3	11343	12016		13910.1	14218.3	16161.8		9935.72	10941.1	16015.4		60.48	3627.06	5347.38	4873.87		5452.98	8418.09	12241.4		13910.1	14218.3	16161.8		6410.88	8952.96	11917.6		10377	11344.5	20725.3
	61.56	9387.48	6921.77	9892.08		13339.3	11414.2	12011		13860.5	14296.7	16155.6		9937.14	10855	15986.3		61.56	3017.29	5346.39	4897.62		5401.27	8376.38	12276.7		13860.5	14296.7	16155.6		6389.18	8898.48	11917.6		10287.1	11147.4	20639.4
	62.64	9419.12	6934.67	9936.72		13404.8	11414.7	12067.3		13915.9	14260.1	16125		9942.4	10921	16054.5		62.64	3107.62	5383.66	4873.85		5401.26	8292.61	12227.7		13915.9	14260.1	16125		6394.23	8849.57	11897.3		10201.8	10354.6	20711.4
	63.72	9397.17	6898.1	9954.21		13385.2	11330.3	12057.5		13887.9	14278.3	16220.4		9976.2	10899.1	16031.2		63.72	3092.92	5394.66	4848.54		5312.92	8250.03	12174.3		13887.9	14278.3	16220.4		6376.45	8792.15	11878.6		10195.9	9713.62	20726.3
	64.8	9389.67	6910.11	9953.89		13385.1	11390.7	12055.4		13845.2	14265.5	16187		9918.03	10898.3	16028.8		64.8	3063.5	5397.76	4919.18		5299.66	8244.34	12114.4		13845.2	14265.5	16187		6392.73	8785.32	11834.9		10107.8	9435.25	20737.8
	65.88	9376.46	6921.47	9915.17		13382.4	11372.4	12039.2		13882.6	14284.1	16157.2		9978.51	10929.7	16028.3		65.88	3079.46	5389.4	4932.18		5278.84	8242.97	12053		13882.6	14284.1	16157.2		6415.75	8764.9	11797.4		10084.5	9249.92	20812.3
	66.96	9355.93	6898.03	10001		13385.2	11372.5	12048.3		13888.4	14304.2	16142.4		9958.39	10909.4	15994.1		66.96	3088.64	5412.86	4772.11		5229.98	8213.59	11940.6		13888.4	14304.2	16142.4		6372.14	8728.93	11798.5		10079.2	9033.41	18566.8
	68.04	9362.85	6878.34	9949.6		13355.2	11378	12044.9		13902.1	14305.5	16232.5		9950	10896.9	16002.5		68.04	3090.78	5386.99	4770.07		5241.1	8194.79	11893.5		13902.1	14305.5	16232.5		6394.67	8735.01	11787.7		10011.4	8795.69	14066
	69.12	9380.91	6894.08	9971.85		13381	11389.7	12034.7		13916.7	14323.4	16186.8		9960.06	10914.6	16026.5		69.12	3091.37	5394.83	4781.55		5193.47	8176.18	11891.7		13916.7	14323.4	16186.8		6363.06	8712.06	11792.7		9999.86	8540.41	10131.9
	70.2	9392.56	6867.82	9930.67		13378.9	11361.3	12052.3		13878.9	14261.3	16183.4		9974.68	10874.1	16051		70.2	3097.02	5390.17	4795.38		5177.67	8122.66	11875.4		13878.9	14261.3	16183.4		6392.03	8662.32	11762.6		9967.47	8238.41	8759.38
	71.28	9307.08	6880.06	9955.31		13435.8	11383.7	12068		13849.4	14304.3	16228.7		9951.65	10865.7	16021		71.28	3098.71	5414.24	4729.74		5158.95	8062.17	11847.6		13849.4	14304.3	16228.7		6386.8	8691.26	11758.6		9945.48	7903.1	8022.08
	72.36	9358.25	6896	9947.8		13378.6	11419.9	12038.7		13887.4	14341.5	16239.2		9989.76	10909.3	16047.9		72.36	3095.8	5407.38	4749.1		5173.12	8044.72	11849		13887.4	14341.5	16239.2		6368.38	8674.69	11697.1		9913.84	7675.31	7528.78
	73.44	9355.36	6868.9	9938.13		13424.6	11357.5	12082.6		13825.4	14312.2	16205.3		9985.47	10864.4	16046.4		73.44	3105.94	5405.58	4748.6		5158.64	8020.29	11843.4		13825.4	14312.2	16205.3		6373.35	8671.85	11698.5		9842.38	7442.52	7245.62
	74.52	9358.82	6859.55	10013.2		13455.8	11393.9	12067.4		13909.2	14304.8	16174.2		10000.5	10875	16091.3		74.52	3107.09	5412.62	4734.57		5173.72	7971.37	11807.2		13909.2	14304.8	16174.2		6381.77	8692.17	11666.1		9843.86	7235.67	7864.49
	75.6	9363.58	6877.11	9964.85		13389	11429	12091		13839.4	14310.2	16215.8		9974.27	10879	16097.8		75.6	3096.71	5418.8	4740.56		5156.51	7944.98	11836.2		13839.4	14310.2	16215.8		6357.32	8651.43	11650.6		9834.83	7086.92	6983.31
	76.68	9344.41	6844.69	9913.82		13347.4	11392.3	12106.8		13872.8	14351	16199.5		9967.74	10923.5	16135.5		76.68	3113.29	5394.85	4772.28		5154.3	7955.13	11812.9		13872.8	14351	16199.5		6360.21	8700.79	11639.3		9816.21	6957.2	7007.13
	77.76	9345.57	6856.58	9952.66		13412.3	11363.8	12073.1		13873.7	14331.4	16202.2		10008.8	10884.5	16120		77.76	3114.02	5402.65	4777.12		5160.4	7948.3	11794.1		13873.7	14331.4	16202.2		6355.92	8662.01	11620.9		9729.01	7123.75	7012.55
	78.84	9368.89	6854.91	9896.94		13423.4	11424.7	12072.6		13832.6	14318.3	16196.7		9975.8	10911.9	16111.4		78.84	3102.81	5414.66	4727.29		5151.61	7893.22	11791		13832.6	14318.3	16196.7		6365.4	8608.69	11576		9739.1	7113.19	6895.63
	79.92	9349.4	6857.53	9992.13		13441.4	11357.3	12083.7		13904.5	14358.2	16188.6		9967.14	10903	16106.4		79.92	3118.01	5422.64	4774.19		5135.94	7915.1	11775.5		13904.5	14358.2	16188.6		6346.7	8617.21	11553.3		9741.11	7013.79	6330.08
	81	9341.74	6915.77	9920.06		13428.3	11373.2	12092.7		13873.9	14320	16183.4		9949.29	10889.6	16150.5		81	3116.28	5387.08	4731.46		5133.88	7891.72	11802		13873.9	14320	16183.4		6757.83	8631.94	11623.2		9702.63	6833.77	6293.39
	82.08	9329.84	6818.7	9910.54		13445.1	11404	12075.2		13847.6	14344.7	16210.1		9956.37	10852.3	16129.5		82.08	3126.58	5397.17	4765.59		5126.36	7867.44	11746.5		13847.6	14344.7	16210.1		6381.19	8610.21	11580.9		9667.07	6706.02	6127.17
	83.16	9333.4	6854.22	10082.9		13404	11396.2	12091.9		13847.4	14314.3	16258		9987.58	10840.5	16177.3		83.16	3123.09	5412.16	4743.13		5127.39	7865.23	11793.1		13847.4	14314.3	16258		6357.11	8621.19	11565.9		9686.49	6649.17	6005.4
	84.24	9311.61	6834.04	9865.29		13401	11431.1	12104.8		13870	14328	16239		10021.7	10842.9	16156.9		84.24	3138.36	5423.66	4772.08		5116.29	7869.35	11787.6		13870	14328	16239		6333.96	8601.54	11552.1		9659.82	6527	6051.03
	85.32	9461.78	6844.9	7749.4		13434.9	11402.7	12095.6		13854.3	14330.8	16219.3		9939.19	10839.3	16178.3		85.32	3137.85	5385.8	4740.88		5111.71	7916.65	11707.9		13854.3	14330.8	16219.3		6332.35	8602.12	11545.8		9615.36	6464.62	6383.24
	86.4	9138.72	6851.48	3759.16		13439.6	11398.4	12113.7		13893.2	14360.8	16224.8		9966.59	10202.3	16201.8		86.4	3152.32	5378.71	4741.98		5124.55	7852.31	11755.6		13893.2	14360.8	16224.8		6372.42	8562.84	11498		9593.39	6380.14	6019.6
	87.48	5498.18	6830.31	3856.92		13387.2	11405.2	12147.6		13866.7	14498.9	16232.6		9069.25	7201.26	16205.4		87.48	3146.59	5403.59	4746.92		5102.24	7874.67	11756.4		13866.7	14498.9	16232.6		6343.97	8635.42	11491.1		9585.77	6320.76	6045.89
	88.56	4798	6841.44	3606.41		13677.2	11429	12137.1		13904.3	14277.4	16231.1		6638.04	5651.32	16464.7		88.56	3136.52	5417.19	4761.16		5089.77	7878.56	11755.7		13904.3	14277.4	16231.1		6323.6	8591.05	11475.2		9555.19	6297.75	5883.92
	89.64	3290.79	5654.02	3554.94		13338.2	11359.8	12152.8		13863.2	10208.7	16226.7		5712.21	5651.92	16196.7		89.64	3143.05	5380.23	4758.86		5108.75	7829.85	11776.2		13863.2	10208.7	16226.7		6454.68	8654.54	11467.8		9523.22	6264.18	6118.55
	90.72	3810.9	3407.57	3462.87		10872	9687.78	12151.5		13851.5	9314.84	13814.4		5782.58	4746.35	11235.7		90.72	3128.53	5411.72	4777.94		5082.22	7868.48	11719.8		13851.5	9314.84	13814.4		6359.88	8583.81	11456.9		9563.84	6588.13	5966.07
	91.8	3799.66	3429.31	3427.44		10535.6	9251.38	12174.2		13822.7	8341.69	9512.44		5322.77	4649.62	10668.4		91.8	3139.09	5411.09	4747.51		5075.35	7832.27	11738.8		13822.7	8341.69	9512.44		4757.14	8561.25	11431		9531.32	6643.69	5922.38
	92.88	3645.91	2433.17	3412.53		9648.96	8297.21	12115		13827	8237.85	8242.73		5252.5	4519.36	9408.91		92.88	3136.84	5402.88	4749.67		5072.98	7830.26	11687.8		13827	8237.85	8242.73		3709.77	8590.17	11431.1		9523.68	6435.37	5901.13
	93.96	3557.61	2615.99	3389.2		9404.14	8119.71	12155.7		10787.7	7995.84	6924.49		5140.81	4583.07	9466.5		93.96	3148.52	5402.53	4753.61		5098.18	7845.91	11751.6		10787.7	7995.84	6924.49		3322.47	8592.65	11429.9		9484.95	6243.15	5865.42
	95.04	3517.76	2519.78	3350.41		9345.03	7936.58	12162.4		9477.81	7873.82	6674.82		5181.51	4610.84	8748.9		95.04	3140.55	5368.55	4735.82		5096.14	7874.77	11736.3		9477.81	7873.82	6674.82		3122.3	8616.7	11378.1		9520.81	6270.94	5797.82
	96.12	3562.67	2481.75	3367.39		9157.4	7630.39	12188.3		5572.52	7728	6377.15		5115.89	4555.87	8618.43		96.12	3102.28	5373.88	4726.81		5096.58	7831.93	11678.4		5572.52	7728	6377.15		3239.92	8581.13	11420.1		9497.52	6318.07	6079.81
	97.2	3539.99	2485.7	3351.82		8964.64	7458.05	12183.7		5665.13	7661.94	6488.28		5076.47	4551.86	8381.37		97.2	3110.94	5365.64	4765.69		5057.77	7824.79	11663.1		5665.13	7661.94	6488.28		3185.82	8576.82	11363.5		9479.61	6313.06	5872.52
	98.28	3519.66	2498.93	3348.9		8939.65	7367.44	12167.4		5178.13	7595.09	5967.31		5031.14	4552.76	8171.13		98.28	3132.1	5391.5	4754.35		5065.05	7815.43	11678.4		5178.13	7595.09	5967.31		3119.37	8590.91	11334		9440.3	6275.2	5694.23
	99.36	3519.4	2490.76	3362.7		8794.73	7252.01	12164.8		5110.41	7538.75	5981.73		5006.1	4526.72	8209.63		99.36	3137.96	5387.32	4732.8		5074.77	7776.5	11692.9		5110.41	7538.75	5981.73		3047.81	8585.47	11356.4		9410.77	6236.18	5627.99
	100.44	3514.64	2487.53	3356.98		8600.75	7169.44	9124.71		4935.87	7475.06	5883.33		4952.79	4499.47	8114.22		100.44	3133.61	5378.34	4742.82		5083.2	7772.45	11676.8		4935.87	7475.06	5883.33		3030.97	8591.92	11315.5		9397.14	6190.61	5570.07
	101.52	3505.16	2477.57	3341.26		8390.17	7095.74	6625.38		4795.66	7448.75	5809.17		4946.75	4470.83	8095.2		101.52	3131.97	5368.84	4742.4		5072.66	7787.12	11675.8		4795.66	7448.75	5809.17		3041.2	8553.6	11303.6		9389.52	6178.31	5695.76
	102.6	3519.64	2512.67	3344.76		8210.49	6943.41	5692.17		4691.74	7417.84	5748.37		4942.78	4468.15	7983.01		102.6	3134.27	5366.98	4728.1		5032.16	7801.32	11654.1		4691.74	7417.84	5748.37		3052.54	8552.09	11322.3		9380.2	6156.51	5618.78
	103.68	3528.84	2510.53	3334.92		8093.94	6992.95	5613.26		4648.09	7377.11	5702.36		4928.17	4454.53	7969.5		103.68	3142.59	5360.6	4766.62		5045	7788.28	11696.9		4648.09	7377.11	5702.36		3025.73	8557.11	11317.1		9376.69	6187.38	5561.47
	104.76	3548.83	2491	3349.79		8091.77	7076.81	5561.12		4618.88	7350.04	5701.75		4892.75	4491.37	7911.75		104.76	3121.17	5378.31	4765.02		5008.63	7784.06	11653.8		4618.88	7350.04	5701.75		3028.39	8582.7	11287.7		9388.23	6182.41	5450.61
	105.84	3508.24	2498.88	3358.44		8142.65	7014.48	5392.78		4561.22	7308.6	5604.48		4898.8	4459.8	7882.45		105.84	3151.49	5364.74	4745.98		5046.26	7781.1	11669.9		4561.22	7308.6	5604.48		2994.74	8549.87	11245.8		9359.93	6166.15	5347.98
	106.92	3527	2496.56	3341.76		8237.86	6983.04	5390.57		4525.88	7313.85	5591.01		4872.72	4439.17	7841.27		106.92	3147.34	5360.38	4765.32		5015.68	7747.27	11627.2		4525.88	7313.85	5591.01		3008.72	8576.33	11231.4		9346.02	6169.32	5303.52
	108	3542.65	2508.74	3355.51		8228.15	6955.47	5363.81		4520.21	7272.7	5541.25		4845.81	4423.38	7808.14		108	3136.77	5374.69	4740.02		5043.44	7771.76	11660.4		4520.21	7272.7	5541.25		2994.8	8583.83	11278.7		9364.94	6213.93	5326.9
	109.08	3533.04	2496.43	3348.8		8216.64	6981.66	5285.8		4491.51	7192.25	5535.8		4846.32	4414.57	7791.76		109.08	3151.55	5378.98	4731.18		5055.01	7772.69	11679.5		4491.51	7192.25	5535.8		2999.18	8556.44	11232.4		9347.92	6178.61	5344.08
	110.16	3524.63	2499.03	3359.82		8193.73	6952.58	5284.97		4464.63	7171.56	5490.68		4818.32	4414.89	7743.89		110.16	3143.53	5369.28	4737.38		5037.97	7757.62	11700.2		4464.63	7171.56	5490.68		3007.16	8566.11	11208.2		9302.22	6143.9	5201.83
	111.24	3519.4	2505.15	3357.33		8137.13	6912.14	5253.58		4432.49	7185.32	5456.09		4822.74	4387.25	7714.74		111.24	3143.66	5380.26	4744.22		5023.56	7787.11	11662.8		4432.49	7185.32	5456.09		2964.17	8543.97	11165.9		9336.81	6213.21	5208.87
	112.32	3525.34	2514.33	3355.64		8138.99	6915.69	5253.23		4433.21	7109.1	5440.18		4773.95	4392.57	7656.61		112.32	3153.07	5379.6	4752.7		5021.4	7770.33	11650.3		4433.21	7109.1	5440.18		2982.4	8516.98	11184.3		9336.1	6205.28	5122.77
	113.4	3530.88	2529.62	3383.55		8094.32	6907.41	5270.81		4445.95	7112.47	5400.39		4781.14	4399.26	7653.19		113.4	3131.55	5372.5	4725.03		5014.32	7759.7	11614.3		4445.95	7112.47	5400.39		2965.02	8526.5	11190.6		9320.33	6190.65	5347.61
	114.48	3545.11	2524.31	3372.54		8077.84	6882.58	5227.94		4445.65	7086.06	5404.27		4737.8	4364.15	7625.39		114.48	3132.79	5347.58	4736.62		5015.1	7761.59	11637.4		4445.65	7086.06	5404.27		2970.15	8526.11	11160.6		9291.38	6192.32	4995.84
	115.56	3528.57	2523.94	3365.74		8071.44	6874.06	5254.19		4411.68	7036.31	5354.8		4735.42	4358.66	7589.64		115.56	3133.91	5346.13	4732.08		5019.06	7760.22	11598.7		4411.68	7036.31	5354.8		2985.05	8493.72	11164		9280.93	6220.68	5129.15
	116.64	3539.31	2513.24	3380.6		8061.68	6869.09	5224.91		4437.25	7012.02	5321.17		4759.72	4364.31	7562.43		116.64	3135.67	5361.56	4721.28		5000.89	7752.39	11610.3		4437.25	7012.02	5321.17		2953.24	8523.76	11140.5		9256.22	6222.38	4844.55
	117.72	3528.14	2519.34	3381.6		8064.25	6836.1	5197.07		4409.21	6978.65	5339.3		4712.12	4335.35	7553.63		117.72	3137.75	5385.63	4738.51		4995.87	7750.77	11641.1		4409.21	6978.65	5339.3		2953.44	8530.84	11131.1		9285.25	6212.23	4734.1
	118.8	3529.98	2524.45	3374.96		8058.29	6846.23	5218.9		4370.42	6939.72	5296.66		4729.87	4318.31	7531.87		118.8	3148.07	5353.67	4733.13		4998.13	7727.59	11621.2		4370.42	6939.72	5296.66		2953.74	8492.53	11096.1		9244.47	6195.47	4796.48
	119.88	3556.09	2539.92	3377.16		8078.98	6850.24	5215.11		4394.95	6916.93	5268.42		4714.68	4319.25	7541.24		119.88	3156.46	5339.57	4759.66		5017.91	7720.89	11607.1		4394.95	6916.93	5268.42		2958.5	8495.01	11115.5		9237.47	6214.36	4871.69
	120.96	3555.74	2524.91	3376.55		8021.15	6838.42	5212.69		4391.23	6912.84	5263		4698.21	4325.94	7469.14		120.96	3136.34	5357.81	4748.9		4999.62	7747.26	11626		4391.23	6912.84	5263		2962.51	8524.63	11102.7		9225.92	6206.83	4736.7
	122.04	3540.18	2518.48	3392.59		7987.41	6805.93	5187.2		4359.92	6873.47	5260.38		4683.55	4332.29	7462.06		122.04	3154.17	5337.49	4749.41		5026.11	7757.83	11616.1		4359.92	6873.47	5260.38		2940.56	8504.42	11088.5		9251.09	6204.72	4836.58
	123.12	3539.34	2505.03	3375.92		7973.5	6824.23	5210.56		4392.19	6849.12	5265.58		4664.83	4325.47	7482.31		123.12	3147.89	5371.36	4760.56		4992.99	7754.79	11602.1		4392.19	6849.12	5265.58		2949.46	8472.77	11077.4		9226.22	6232.54	4864.38
	124.2	3539.79	2513.11	3391.42		7972.7	6834.81	5202.42		4363.62	6816.38	5212.53		4654.21	4333.01	7453.79		124.2	3154.06	5360.13	4743.2		5005.1	7726.58	11586.6		4363.62	6816.38	5212.53		2931.47	8483.72	11055.3		9223.47	6236	4933.93
	125.28	3530.28	2519.32	3384.26		7962.8	6840.23	5229.24		4363	6818.35	5177.29		4646.03	4326.26	7426.2		125.28	3112.11	5339.5	4751.26		4993.46	7749.68	11604.4		4363	6818.35	5177.29		2945.66	8479.35	11060.4		9215.03	6219.7	5013.41
	126.36	3507.88	2530.72	3401.14		7921.6	6848.23	5183.34		4377.32	6764.17	5197.85		4631.05	4304.85	7441.44		126.36	3133.22	5353.62	4741.28		4991.09	7752.02	11581.7		4377.32	6764.17	5197.85		2938.51	8474.99	11033.7		9188.58	6226.79	5057.51
	127.44	3540.14	2539.49	3383.29		7906.07	6803.46	5178.73		4372.22	6756.05	5190.9		4619.23	4321.91	7416.51		127.44	3144.69	5374.73	4760.73		4953.75	7691.4	11570.1		4372.22	6756.05	5190.9		2958.81	8479.26	11000.9		9197.73	6227.63	5056.51
	128.52	3507.88	2508.7	3387.13		7896.76	6826.76	5175.24		4383.62	6737.88	5164.58		4630.23	4321.21	7446.41		128.52	3147.51	5343.7	4724.98		4972.63	7744.21	11574.4		4383.62	6737.88	5164.58		2960.11	8462.16	10982.7		9191.57	6213.36	4991.06
	129.6	3515.17	2535.42	3375.33		7877.63	6826.61	5178.16		4321.11	6714.34	5126.53		4623.99	4281.11	7422.31		129.6	3127.51	5351.04	4764.68		4969.68	7737.77	11573.9		4321.11	6714.34	5126.53		2967.03	8498.47	10991.9		9138.22	6227.28	4969.02
	130.68	3537.88	2531.59	3389.17		7858.88	6832.03	5188.7		4335.05	6686.35	5118.25		4623.65	4305.68	7418.44		130.68	3120.85	5338.83	4764.25		4973.11	7732.92	11574.1		4335.05	6686.35	5118.25		2962.28	8468.08	10920.9		9169.98	6224.59	4938.49
	131.76	3525.06	2520	3384.66		7902.66	6793.35	5189.85		4332.08	6690.27	5096.44		4608.19	4301.93	7368.95		131.76	3141.68	5341.08	4754.31		4976.88	7700.08	11577.3		4332.08	6690.27	5096.44		2954.99	8397.93	10939.3		9173.67	6210.44	4849.83
	132.84	3518.79	2541.51	3396.25		7875.76	6851.32	5162.53		4344.07	6676.94	5101.35		4603.48	4281.59	7371.77		132.84	3139.26	5335.21	4745.75		4959.4	7702.15	11553.1		4344.07	6676.94	5101.35		2957.03	8451.63	10934		9165.76	6224.42	4758.64
	133.92	3521.69	2532.09	3366.97		7859.74	6857.04	5167.68		4355.48	6659.39	5088.69		4587.86	4283.51	7377.2		133.92	3123.5	5338.88	4760.6		4952.56	7719.29	11564.7		4355.48	6659.39	5088.69		2951.32	8458.74	10937.2		9157.32	6237.67	4651.88
	135	3525.66	2541.77	3388.04		7846.44	6816.3	5163.98		4333.11	6637.7	5075.14		4578.4	4274.09	7327.6		135	3145.07	5350.07	4732.88		4962.71	7717.51	11553.9		4333.11	6637.7	5075.14		2949.46	8436.26	10901.5		9163.34	6247.6	4562.6
	136.08	3538.59	2533.56	3401.47		7846.88	6841.18	5179.03		4312.98	6637.23	5066.08		4574.33	4286.46	7315.93		136.08	3144.66	5353.59	4737.68		4982.94	7688.23	11529.4		4312.98	6637.23	5066.08		2921.93	8450.08	10877.3		9110.57	6240.78	4499.41
	137.16	3530.68	2525.31	3391.87		7831.4	6843.04	5197.62		4333.8	6597.76	5040.98		4569.48	4261.95	7329.93		137.16	3121.81	5324.71	4742.38		4935.26	7752.62	11572.3		4333.8	6597.76	5040.98		2935.49	8455.7	10900		9140.89	6243.12	4458.15
	138.24	3544.64	2527.88	3403.72		7826.13	6808.71	5180.4		4315.28	6622.55	5042.53		4557.09	4280.5	7327.6		138.24	3143.76	5332.76	4774.59		4946.64	7685.71	11544.6		4315.28	6622.55	5042.53		2929.16	8494.74	10897.6		9128.85	6243.45	4393.61
	139.32	3523.04	2532.43	3398.81		7807.46	6802.58	5194.76		4354.02	6582.87	5047.53		4558.22	4279.09	7320.43
	140.4	3532.31	2518.55	3388.29		7796.01	6829.53	5173.97		4329.49	6598.66	5010.81		4546.03	4283.26	7314.54
	141.48	3504.76	2537.8	3392.86		7804.07	6802.71	5160.26		4316.51	6579.29	5021.32		4561.92	4265.62	7291.57
	142.56	3515.62	2534.25	3405.01		7791.25	6817.94	5177.28		4332.05	6543.97	4988.76		4530.25	4270.11	7271.67					Normalized Fluorecence data
	143.64	3541.41	2520.86	3379.31		7785.7	6852.88	5168.84		4303.58	6537.93	4965.13		4524.79	4263.55	7268.19					Fig 3b
	144.72	3518.99	2530.63	3401.17		7789.92	6810.45	5186.66		4310.57	6505.05	4984.12		4517.9	4268.69	7263.67
	145.8	3528.57	2525.73	3387.69		7794.97	6849.35	5124.43		4306.07	6494.08	4959.94		4513.47	4267.17	7248.06					Time(s)	0mM NaCl	50mM NaCl	100mM NaCl	150mM NaCl	200mM NaCl
	146.88	3493.51	2548.24	3421.39		7765.62	6825.55	5180.97		4324.14	6477.44	4936.47		4509.85	4284.03	7266.45					0	1.00003	1.00001	1	1.00001	1.00005
	147.96	3531.77	2530.63	3365.92		7807.18	6819.04	5167.37		4290.26	6498.22	4957.11		4511.6	4256.76	7243.25					1.08	0.99556	1.00107	1.00223	0.999075	1.00338
	149.04	3538.76	2520.53	3393.11		7772.4	6796.98	5162.92		4311.01	6488.36	4957.55		4485.21	4283.21	7270.81					2.16	0.994728	1.00182	0.998856	1.00189	1.00129
	150.12	3509.09	2520.91	3387.23		7763.13	6839.38	5144.19		4312.7	6471.05	4936.9		4488.05	4266.38	7252.43					3.24	0.9927	0.998597	1.00049	1.00256	1.00272
	151.2	3511.38	2541.52	3378.79		7761.96	6858.1	5161.62		4316.36	6485.63	4942.4		4471.77	4282.97	7240.67					4.32	0.996997	1.00001	0.999011	1.00075	0.99619
	152.28	3506.75	2534.75	3388.94		7729.37	6830.98	5144.9		4292.64	6480.55	4941.36		4474.76	4260.28	7205.37					5.4	0.995017	1.00089	0.998809	1.00113	0.994668
	153.36	3533.14	2516.05	3398.44		7794.67	6846.36	5137.88		4302.07	6457.55	4922.59		4485.9	4251.74	7190.52					6.48	0.997355	1.00055	0.997789	0.996732	0.991286
	154.44	3498.05	2532.05	3372.16		7779.45	6874.2	5170.88		4303.73	6461.77	4898.99		4498.06	4240.74	7225.27					7.56	0.997588	0.999734	0.996361	0.996308	0.993056
	155.52	3511.25	2542.16	3372.37		7767.13	6858.19	5157.1		4300	6428.33	4888.6		4474.33	4261.19	7188.01					8.64	0.99352	0.99977	0.997412	0.997201	0.999038
	156.6	3520.48	2540.07	3389.37		7735.6	6841.94	5160.92		4307.18	6412.93	4870.83		4440.75	4242.26	7186.83					9.72	0.996232	0.998683	0.999093	0.996597	0.99784
	157.68	3514.31	2520.33	3389.95		7735.5	6853.6	5155.18		4286.82	6419.07	4886.94		4437.39	4280.03	7186.23					10.8	0.992342	0.999023	0.995548	0.993433	1.00341
	158.76	3501.84	2534.44	3394.46		7740.88	6855.02	5122.99		4307.35	6395.89	4884.23		4414.91	4268.64	7174.12					11.88	0.991684	0.999263	0.99679	0.991748	1.0022
	159.84	3511.73	2515.27	3396.92		7738.31	6868.72	5137.52		4308.33	6401.92	4883.88		4427.8	4254.11	7188.56					12.96	0.994299	1.00002	0.993876	0.992823	0.999323
	160.92	3514.01	2507.84	3380.68		7735.93	6867.82	5138.2		4318.01	6374.65	4854.22		4426.43	4247.84	7144.89					14.04	0.994851	0.999018	0.996463	0.991883	1.00414
	162	3516.34	2499.44	3400.37		7725.1	6824.28	5130.95		4291.55	6398.69	4865		4422.29	4229.79	7146					15.12	0.99631	0.998771	0.99637	0.990057	1.00474
	163.08	3505.77	2529.13	3385.57		7727.31	6868.92	5120.7		4281.84	6375.32	4851.43		4429.55	4264.82	7170.94					16.2	0.993401	1.00055	0.996073	0.99021	1.00144
	164.16	3499.6	2520.7	3401.92		7740.6	6884.54	5131.64		4283.62	6354.66	4851.8		4413.84	4250.79	7168.41					17.28	0.991563	1.00087	0.995651	0.985688	1.00506
	165.24	3511.04	2508.49	3383.19		7743.73	6853.7	5134.63		4293.19	6347.94	4826.78		4416.63	4252.68	7138.29					18.36	0.991864	1.0028	0.996008	0.986531	1.00849
	166.32	3502.66	2511.17	3383.81		7702.48	6840.83	5144.62		4291.97	6366.52	4828.4		4410.54	4236.94	7139.48					19.44	0.991773	0.999444	0.998721	0.986051	1.00907
	167.4	3513.65	2537.2	3408.94		7699.51	6848.67	5112.58		4291.22	6357.23	4844.07		4412.77	4244.35	7145.75					20.52	0.993921	0.99908	0.995916	0.986888	1.01404
	168.48	3503.38	2527.13	3365.87		7722	6870.73	5109.28		4285.04	6344.41	4806.82		4389.39	4236.91	7110.98					21.6	1.00628	1.00371	0.998165	1.00039	1.00156
	169.56	3490.28	2506.31	3398.89		7728.74	6868.67	5109.38		4279.05	6347.73	4812.95		4382.53	4236.82	7148.96					22.68	0.998259	1.00181	1.00306	1.00191	1.00239
	170.64	3483.58	2524.99	3393.42		7733.45	6832.48	5079.4		4289.1	6309.48	4844.63		4363.55	4277.56	7088.35					23.76	1.00252	1.00758	1.00135	1.00438	1.00012
	171.72	3504.52	2506.17	3384.45		7724.51	6865.89	5095.46		4288.01	6330.11	4809.27		4381.99	4221.87	7124.17					24.84	1.00768	1.00549	1.00009	1.00024	1.00127
	172.8	3486.28	2505.79	3398.22		7709.07	6841.7	5122.95		4278.01	6304.45	4790.06		4366.4	4244.42	7093.05					25.92	1.00416	1.00582	0.998615	1.00117	1.00159
	173.88	3486.9	2520.95	3390.86		7723.2	6861.5	5111.13		4286.13	6303.42	4763.29		4363.68	4237.97	7065.94					27	1.01322	1.03667	0.99989	1.00173	1.00072
	174.96	3493.07	2510.68	3383.88		7689.78	6852.63	5108.11		4270.03	6312.14	4790.81		4370.02	4236.71	7107.32					28.08	1.0159	1.0078	1.04515	1.00533	0.997926
	176.04	3495.92	2513.13	3385.09		7679.61	6833.84	5102.4		4274.69	6293.61	4790.74		4355.68	4251.48	7102.91					29.16	0.982928	0.96126	0.998747	0.896858	0.956027
	177.12	3504.51	2505.46	3386.07		7677.78	6831.68	5117.04		4281.1	6271.06	4783.01		4365.21	4249.4	7092.39					30.24	0.982507	0.89661	0.808098	0.699453	0.729711
	178.2	3484.54	2523.4	3386.65		7691.47	6851.49	5067.49		4274.33	6256.53	4788.14		4328.43	4247.52	7071.89					31.32	0.984871	0.886844	0.796415	0.689418	0.649149
	179.28	3495.19	2511.64	3383.96		7684.61	6827.6	5110.37		4233.76	6291.34	4748.71		4353.36	4239.67	7102					32.4	0.98772	0.87459	0.779725	0.623117	0.560643
	180.36	3508.91	2502.63	3384.4		7681.45	6835.51	5103.26		4263.1	6272.07	4759.81		4354	4229.64	7071.67					33.48	0.9742	0.842518	0.75688	0.587503	0.552771
	181.44	3475.59	2491.95	3392.26		7692.21	6842.96	5080.32		4272.16	6276.93	4745.61		4337.92	4223.46	7071.5					34.56	0.978187	0.81929	0.725702	0.563674	0.509086
	182.52	3485.39	2494.18	3373.37		7687.64	6823.21	5081.94		4272.55	6239.02	4766.91		4338.63	4234.66	7067.86					35.64	0.978085	0.796429	0.720037	0.549996	0.486304
	183.6	3488.45	2503.95	3391.68		7670.74	6861.6	5062.46		4266.78	6252.96	4735.54		4306.28	4665.2	7090.15					36.72	0.975196	0.797214	0.719573	0.53989	0.487184
	184.68	3480.08	2495.41	3631.59		7682.81	6835.14	5065.21		4283.03	6263.54	4759.09		4346.06	4255.76	7074.62					37.8	0.976428	0.791301	0.712405	0.537325	0.495378
	185.76	3488.02	2493.76	3293.69		7690.13	5305.27	5075.52		4269.54	6241.38	4727.34		4315.71	4248.51	7670.62					38.88	0.982962	0.782147	0.707681	0.538476	0.483575
	186.84	3559.12	2503.74	3560.7		7649.55	4215.81	5292.81		2420.23	6222.78	4743.94		4307.34	3718.74	7053.58					39.96	0.98396	0.776628	0.704592	0.538738	0.475362
	187.92	3557.52	2495.41	2686.39		8002.83	3842.98	5074.02		2394.83	6284.39	4816.77		4828.96	3156.36	5675.07					41.04	0.973695	0.776626	0.701818	0.53309	0.476543
	189	2481.75	2496.44	2614.99		6593.07	3947.57	3979.23		2479.83	6230.6	4735.44		4313.44	2994.24	4648.5					42.12	0.983356	0.767196	0.698563	0.509771	0.4781
	190.08	2570.44	2483.28	2615.87		5871.42	3910.88	4447.16		2408.46	4827.51	4888.81		3092.41	2894.61	4649.25					43.2	0.974555	0.76578	0.698175	0.509999	0.471963
	191.16	2482.19	3256.42	2629.21		5940.94	3925.74	4124.14		2403.58	4911.16	4757.44		2951.89	2974.93	4623.6					44.28	0.981584	0.763557	0.687017	0.509597	0.470773
	192.24	2429.95	2520.74	2615.99		5553.12	3828.51	4262.74		2401.46	4735.21	4461.18		2894.36	2924.95	4576.57					45.36	0.976957	0.758341	0.674977	0.500088	0.469121
	193.32	2439.3	2096.79	2625.08		5524.77	3803.65	4155.81		2339.43	4691.32	4776.03		2923.88	2892.92	4544.41					46.44	0.982921	0.759528	0.665323	0.502292	0.46599
	194.4	2425.62	1921.32	2602.59		5566.91	3783.34	4181.09		2337.54	4715.29	3936.56		2885.13	2882.84	4549.16					47.52	0.976494	0.754444	0.664021	0.508339	0.46035
	195.48	2416.78	1967.89	2633.07		5483.78	3739.92	4164.27		2342.01	4704.19	3991.78		2881.99	2880.83	4499.02					48.6	0.976721	0.752756	0.66212	0.50774	0.451559
	196.56	2410.91	1935.36	2619.98		5384.07	3748.85	4190.46		2342.09	4671.44	3919.36		2862.63	2888.87	4486.99					49.68	0.977739	0.750758	0.660842	0.502044	0.451288
	197.64	2415.68	1950.52	2621.13		5357.02	3759.86	4171.78		2323.83	4701.44	3949.57		2855.06	2852.09	4480.04					50.76	0.978216	0.75587	0.661145	0.503081	0.455047
	198.72	2409.8	1934.73	2618.45		5323.67	3739.84	4177.98		2348.77	4679.7	3913.66		2828.31	2845.48	4444.08					51.84	0.978115	0.766734	0.647562	0.502923	0.453437
	199.8	2423.88	1928.54	2600.45		5282.01	3724.87	4164.47		2342.49	4655.65	3898.11		2834.19	2845.93	4450.29					52.92	0.975255	0.764931	0.677248	0.504054	0.452114
	200.88	2418.19	1944.21	2626.57		5297.91	3709.12	4181.27		2327.09	4665.54	3932.1		2824.55	2841.89	4443.08					54	0.976475	0.753146	0.634979	0.501786	0.45132
	201.96	2410.02	1942.83	2606.28		5240.58	3704.92	4165.11		2332.34	4640.36	3905.39		2805.52	2836.74	4424.72					55.08	0.982942	0.744945	0.636122	0.504535	0.445295
	203.04	2421.55	1932.1	2605.22		5233.04	3689.99	4164.98		2354.52	4663.32	3900.84		2812.95	2835.6	4440.58					56.16	0.98393	0.746125	0.636382	0.502375	0.442536
	204.12	2422.37	1938.08	2628.48		5225.71	3682.02	4181.18		2319.33	4620.88	3889.58		2806.12	2812.2	4407.04					57.24	0.97377	0.747679	0.630773	0.499406	0.442527
	205.2	2408.5	1926.88	2611.35		5232.75	3669.82	4172.9		2317.07	4611.62	3867.29		2788.36	2808.7	4398.19					58.32	0.983332	0.751535	0.603645	0.49988	0.441509
	206.28	2432.07	1935.76	2604.35		5191.05	3660.77	4172.01		2327.99	4617.1	3882.69		2781.48	2814.77	4415.73					59.4	0.974621	0.747308	0.601885	0.4807	0.440868
	207.36	2424.59	1922.46	2611.22		5173.81	3660.44	4165.22		2323.48	4579.5	3869.95		2764.98	2817.06	4349.34					60.48	0.981578	0.738714	0.593911	0.47949	0.439849
	208.44	2403.3	1940.58	2604.15		5139.85	3653.75	4149.02		2332.28	4620.23	3864.18		2770.29	2799.7	4392.58					61.56	0.976998	0.738582	0.58807	0.480102	0.432963
	209.52	2422.59	1925.59	2621.13		5150.33	3624.67	4148.78		2304.54	4608.25	3850.27		2751.06	2814.2	4372.5					62.64	0.982901	0.732951	0.590259	0.479008	0.432873
	210.6	2400.61	1944.87	2584.43		5130.88	3640.94	4168.66		2307.16	4584.14	3844.07		2758.02	2788.06	4365.32					63.72	0.97654	0.741148	0.606195	0.47904	0.432822
	211.68	2419.96	1931.71	2615.06		5127.1	3630.53	4174.48		2321.11	4582.5	3817.08		2742.6	2815.71	4357.98					64.8	0.976765	0.740877	0.588752	0.476852	0.429647
	212.76	2412.85	1927.22	2613.65		5106.53	3619.79	4133.65		2305.44	4588.87	3835.99		2727.8	2788.72	4313.57					65.88	0.977772	0.746814	0.590012	0.480895	0.427168
	213.84	2403.73	1938.33	2608.1		5097.77	3627.52	4159.82		2325.68	4551.99	3819.63		2733.7	2795.34	4340.66					66.96	0.980675	0.740748	0.582243	0.478424	0.425781
	214.92	2414	1909.68	2606.23		5093.63	3624.64	4151.43		2314.13	4564.5	3815.99		2720.58	2806.49	4303.91					68.04	0.980207	0.734452	0.593498	0.481959	0.427891
	216	2396.53	1933.27	2602.16		5075.25	3622.34	4169.06		2313.6	4543.56	3822.25		2728.99	2800.27	4329.4					69.12	0.984096	0.732256	0.586184	0.47802	0.424943
	217.08	2399.6	1929.14	2615.11		5078.63	3585.45	4136.44		2301.57	4561.93	3817.32		2713.79	2788.55	4296.69					70.2	0.977892	0.731928	0.584088	0.476764	0.424179
	218.16	2404.76	1924.99	2590		5047.43	3588.93	4162.46		2301.48	4523	3790.97		2717.91	2809.86	4308.06					71.28	0.978333	0.731056	0.583068	0.478374	0.423915
	219.24	2404.84	1928.18	2603.94		5062.16	3571.68	4152.46		2304.53	4531.5	3788.18		2711.97	2795.67	4307.38					72.36	0.979135	0.728655	0.581356	0.478513	0.426716
	220.32	2400.38	1918.5	2597.57		5057.24	3572.31	4155.91		2316.4	4529.75	3795.97		2715.96	2783.74	4293.83					73.44	0.975509	0.726773	0.578113	0.479852	0.42649
	221.4	2389.82	1928.8	2582.87		5057.29	3592.06	4167.76		2298.28	4516.32	3791.09		2695.39	2792.61	4259.87					74.52	0.973672	0.73115	0.591639	0.477871	0.426538
	222.48	2396.99	1914.64	2605.89		5052.35	3583.1	4143.82		2311.92	4509.64	3769.25		2675.53	2782.14	4260.55					75.6	0.981598	0.727374	0.581696	0.477631	0.422225
	223.56	2390.23	1911.15	2618.42		5029.04	3584.72	4134.12		2301.98	4521.26	3771.03		2692.04	2777.32	4257.92					76.68	0.979286	0.73168	0.573144	0.468416	0.423033
	224.64	2392.88	1917.01	2579.82		5008.98	3575.55	4142.57		2292.23	4510.67	3757.92		2655.45	2778.98	4265.44					77.76	0.974892	0.728049	0.569966	0.468113	0.424114
	225.72	2375.87	1916.07	2600.07		5036.78	3557.12	4149.06		2280.22	4506.01	3772.8		2653.41	2784.76	4248.58					78.84	0.976937	0.725098	0.567188	0.468472	0.425051
	226.8	2386.97	1930.11	2599.51		5033.36	3529.68	4152.95		2290.34	4476.51	3772.07		2660.9	2790.77	4249.75					79.92	0.97685	0.723399	0.573217	0.466338	0.42388
	227.88	2386.91	1921.73	2603.13		5008.92	3549.15	4143.47		2292.28	4522.96	3768.44		2675.5	2775.21	4204.44					81	0.973936	0.723891	0.569524	0.466254	0.419378
	228.96	2391.29	1917.18	2613.49		5008.25	3545.79	4138.92		2278.25	4477.8	3742.11		2663.41	2776.22	4223.41					82.08	0.981788	0.721414	0.566776	0.466534	0.420805
	230.04	2367.39	1922.94	2602.96		5004.57	3522.98	4138.73		2276.76	4469.15	3754.76		2665.7	2790.71	4240.79					83.16	0.981461	0.719906	0.561458	0.467959	0.416762
	231.12	2389.07	1932.08	2597.99		4995.85	3525.84	4121.43		2287.9	4475.48	3749.88		2650.81	2782.51	4211.15					84.24	0.97758	0.719093	0.556535	0.46613	0.420945
	232.2	2373.32	1925.49	2585.5		5022.41	3542.21	4136.87		2272.22	4476.38	3736.82		2642.43	2778.34	4215.56					85.32	0.981522	0.717047	0.554402	0.467604	0.417546
	233.28	2383.23	1921.13	2592.43		5003.56	3536.73	4125.31		2284.36	4473.01	3740.99		2664.79	2788.01	4184.71					86.4	0.976364	0.717539	0.555524	0.468021	0.420631
	234.36	2363.41	1920.19	2617.05		4991.53	3528.49	4107.45		2277.31	4439.49	3725.13		2653.33	2769.78	4207.07					87.48	0.974562	0.716722	0.556348	0.466496	0.421918
	235.44	2372.16	1907.66	2608.97		4984.4	3520.58	4123.78		2276.7	4466.42	3732.47		2639.07	2764.64	4188.81					88.56	0.975828	0.7155	0.559524	0.467035	0.420023
	236.52	2371.56	1916.02	2594.44		4988.07	3500.54	4127.51		2282.59	4463.89	3716.91		2625.34	2779.64	4190.97					89.64	0.97722	0.715631	0.559862	0.465801	0.418422
	237.6	2375.7	1915.15	2604.57		4963.42	3504.56	4120.94		2273.84	4458.03	3731.26		2623.67	2771.26	4189.81					90.72	0.97895	0.715166	0.555732	0.464299	0.418182
	238.68	2393.69	1894.06	2593.44		4953.92	3478.97	4111.26		2279.6	4438.2	3711.89		2629.74	2771.99	4186.73					91.8	0.973308	0.713572	0.566517	0.464829	0.417395
	239.76	2386.85	1923.91	2607.82		4976.47	3505.19	4120.44		2280.5	4412.49	3726.42		2611.25	2780.55	4196.18					92.88	0.975672	0.71245	0.549643	0.464807	0.417481
	240.84	2379.51	1917.01	2594.57		4967.97	3500.94	4118.44		2284.96	4426.55	3695.11		2609.69	2758.78	4176.55					93.96	0.974747	0.711797	0.556038	0.463003	0.417921
	241.92	2394.64	1906.1	2596.37		4971.24	3482.93	4122.71		2278.3	4420.67	3717.9		2595.71	2772.7	4160.98					95.04	0.972544	0.712126	0.542386	0.464676	0.415902
	243	2371.38	1898.75	2601.57		4927.65	3479.75	4105.85		2262.03	4399.35	3715.33		2600.87	2773.22	4151.73					96.12	0.976057	0.712068	0.537088	0.465071	0.415344
	244.08	2365.06	1914.07	2593.35		4931.56	3487.6	4133.46		2277.72	4427.21	3702.36		2603.23	2770.85	4128.27					97.2	0.97496	0.710832	0.54008	0.462937	0.415594
	245.16	2357.02	1914.38	2590.54		4923.81	3494.24	4110.07		2274.08	4397.5	3703.55		2603.35	2780.37	4141.81					98.28	0.98037	0.710217	0.543688	0.463075	0.417794
	246.24	2373.9	1897.97	2594.13		4950.82	3490.68	4089.23		2253.5	4406.76	3680.75		2594.85	2765.47	4151.35					99.36	0.978175	0.710187	0.547213	0.464725	0.415761
	247.32	2371.14	1893.68	2593.34		4926.58	3500.16	4126.23		2257.64	4405.52	3706.99		2580.64	2758.16	4151.44					100.44	0.978279	0.709822	0.552004	0.463599	0.418705
	248.4	2378.6	1898.25	2597.85		4892.27	3480.06	4103.26		2264.92	4408.42	3686.48		2592.32	2765.66	4144					101.52	0.980552	0.708925	0.553337	0.461837	0.415024
	249.48	2365.13	1914.78	2592.17		4917.16	3470	4116.72		2262.69	4390.76	3682.98		2584.86	2767.55	4128.99					102.6	0.977014	0.709028	0.556674	0.462446	0.416369
	250.56	2367.83	1896.09	2599.31		4933.81	3457.83	4091.27		2242.38	4407.88	3676.15		2572.8	2757.73	4127.78					103.68	0.978655	0.707375	0.560486	0.462203	0.415076
	251.64	2354.24	1889.66	2579.38		4929.97	3460.75	4087.94		2251.48	4372.01	3662.8		2573.84	2766.24	4145.65					104.76	0.976622	0.706961	0.562601	0.46196	0.414812
	252.72	2365.46	1910.38	2581.74		4898.37	3475.93	4089.58		2252.98	4366.53	3682.92		2575.53	2758.64	4097.27					105.84	0.980587	0.707819	0.562553	0.462198	0.410661
	253.8	2366.47	1897.55	2578.76		4924.62	3465.25	4081.01		2250.68	4379.02	3657.36		2583.69	2778.95	4124.01					106.92	0.973299	0.707366	0.559414	0.461246	0.41276
	254.88	2342.11	1887.97	2579.92		4899.6	3466.47	4084.02		2255.09	4364.2	3641.43		2562.39	2760.26	4127.52					108	0.981391	0.707301	0.558357	0.463268	0.412432
	255.96	2351.1	1897.93	2588.57		4887.58	3458.37	4087.94		2248.88	4362.54	3671.97		2571.74	2770.74	4089.34					109.08	0.981305	0.706452	0.556892	0.461576	0.412813
	257.04	2350.29	1905.25	2584.38		4914.03	3421.34	4097.88		2257.72	4380.73	3665.72		2559.69	2758.14	4112.55					110.16	0.979277	0.706495	0.552639	0.457669	0.413233
	258.12	2345.62	1889.67	2577.75		4899.7	3454.61	4090.13		2250.61	4384.18	3644.36		2561.9	2774.27	4084.82					111.24	0.977533	0.706728	0.548265	0.460659	0.411289
	259.2	2345.59	1891.44	2574.01		4904.73	3467.04	4085.52		2238.87	4346.29	3647.23		2563.37	2751.62	4121.54					112.32	0.98056	0.705844	0.543144	0.461055	0.410529
	260.28	2362.41	1900.7	2574.98		4893.97	3424.3	4063.3		2246.98	4353.42	3656.57		2554.93	2762.95	4105.09					113.4	0.974908	0.704451	0.538861	0.459804	0.411658
	261.36	2359.82	1890.95	2569.55		4869.29	3455.53	4054.45		2258.17	4342.05	3630.34		2566.21	2776.43	4077.63					114.48	0.975888	0.703036	0.53583	0.460573	0.413906
	262.44	2356.44	1885.62	2571.81		4884.07	3429.45	4050.91		2244.29	4358.65	3656.08		2546.6	2763.64	4086.59					115.56	0.976845	0.703501	0.533851	0.460886	0.408606
	263.52	2345.89	1894.45	2578.04		4856.08	3463.43	4074.4		2246.79	4342.99	3654.55		2537.58	2760.13	4077.7					116.64	0.983412	0.701837	0.530755	0.46306	0.409871
	264.6	2352.76	1889.28	2564.22		4896.1	3454.67	4079.02		2246.88	4343.3	3637.53		2548.81	2758.09	4057.01					117.72	0.976267	0.701185	0.530121	0.460841	0.409448
	265.68	2337	1871.78	2574.07		4843.1	3438.05	4057.43		2268.09	4333.99	3621.75		2538.03	2751.2	4084.28					118.8	0.975559	0.701137	0.536486	0.458888	0.409175
	266.76	2327.61	1895.19	2577.85		4855.77	3433.49	4041.45		2246.54	4320.31	3625.45		2520.94	2752.45	4096.1					119.88	0.977335	0.701329	0.533874	0.46094	0.409193
	267.84	2332.62	1885.38	2557.28		4862.17	3418.2	4057.83		2235.35	4323.85	3627.57		2529.55	2736.91	4054.97					120.96	0.980416	0.702037	0.531791	0.459059	0.410223
	268.92	2344.35	1888.24	2585.12		4845.66	3415.24	4054.14		2250.56	4309.45	3646.66		2541.42	2747.89	4056.06					122.04	0.976818	0.701015	0.531512	0.458941	0.408071
	270	2336.01	1888.54	2575.52		4879.21	3420.53	4044.83		2228.64	4332.74	3612.89		2525.63	2748.9	4054.45					123.12	0.973554	0.701215	0.531174	0.45869	0.407795
	271.08	2344.96	1891.08	2571.86		4819.2	3431.1	4065.91		2229.28	4358.7	3609.79		2516.34	2747.26	4042.95					124.2	0.97542	0.700145	0.531054	0.459642	0.407966
	272.16	2339.42	1898.56	2560.89		4839.87	3409.45	4062.89		2240.42	4316.64	3614.74		2517.94	2736.16	4039.82
	273.24	2338.75	1886.52	2572.45		4865.32	3403.62	4049.43		2245.63	4312.17	3616.36		2524.61	2751.05	4048.07
	274.32	2324.66	1886.91	2571.2		4845.76	3403.39	4044.05		2254.08	4296.15	3607.9		2527.6	2736.71	4047.39
	275.4	2329.65	1882.33	2569.59		4822.84	3402.61	4049.51		2241.78	4316.56	3593.19		2513.16	2752.61	4039.33
	276.48	2345.78	1879.57	2554.76		4801.32	3395.93	4050.95		2241.13	4298.44	3615.02		2507.91	2742.09	4022.35
	277.56	2336.93	1879.63	2576.02		4847.18	3376.11	4058.44		2223.65	4317.31	3595.51		2517.46	2739.94	4043.53
	278.64	2330.76	1865.83	2577.7		4839.72	3396.01	4037.69		2237.18	4326.83	3601.78		2493.27	2743.85	4022.12
	279.72	2345.02	1872.97	2565.2		4831.25	3408.65	4026.26		2226.81	4304.22	3590.07		2501.23	2733.75	4031.16
	280.8	2324.45	1865.41	2574.3		4839.7	3391.63	4053.65		2220.66	4290.88	3579.56		2509.5	2727.84	4031.29
	281.88	2342.42	1874.53	2576.67		4808.02	3391.54	4033.43		2228.55	4284.1	3576.59		2498.66	2754.36	4019.09
	282.96	2318.07	1864.26	2577.63		4784.31	3405.38	4008.93		2242.08	4313.05	3583.19		2505.36	2725.89	4034.4
	284.04	2307.68	1874.4	2580.36		4820.39	3385.63	4024.38		2228.62	4283.53	3567.95		2498.59	2725.36	4017.45
	285.12	2325.51	1875.11	2550.39		4803.19	3378.73	4032.51		2220.4	4286.12	3603.55		2478.35	2717.21	4009.37
	286.2	2317.07	1875.27	2562.56		4801.37	3380.75	3999.64		2228.51	4274.61	3562.94		2494.25	2738.49	4011.64
	287.28	2314.85	1881.47	2578.83		4783.4	3369.04	3991.52		2222.04	4270.44	3581.7		2500.2	2744.36	4002.19
	288.36	2322.92	1883.58	2572.53		4801.27	3375.08	4002.95		2211.48	4234.91	3574.4		2496.41	2744.71	4016.69
	289.44	2310.05	1874.25	2553.16		4803.17	3384.18	3983.49		2225.97	4291.9	3569.04		2483.29	2731.84	3987.53
	290.52	2328.71	1860.54	2566.84		4798.52	3377.01	4013.46		2218.61	4279.33	3563.63		2494.56	2741.66	3983.83
	291.6	2322.44	1861.72	2564.08		4810.99	3372.53	4010.73		2216.65	4253.43	3571.05		2493.11	2721.98	4003.92
	292.68	2308.39	1859.05	2565.8		4785.07	3375.43	3991.47		2230.7	4256.44	3580.46		2471.8	2724.29	3991.56
	293.76	2313.69	1884.09	2565.03		4789.45	3378.39	3992.55		2218	4258.06	3549.7		2489.26	2707.24	3963.32
	294.84	2312.77	1869.73	2569.31		4791.62	3376.16	3973.45		2224.01	4252.56	3564.58		2475.88	2738.29	3977.24
	295.92	2319.06	1879.28	2564.21		4773.39	3377.62	3967.23		2212.18	4247.67	3543.5		2489.86	2730.51	3994.27
	297	2308.37	1863.66	2547.5		4782.51	3351.68	3993.4		2222.93	4270.77	3552.84		2478.66	2739.66	3978.75
	298.08	2309.91	1870.14	2564.5		4774.38	3352.76	3978.49		2216.42	4251.62	3560.17		2472.72	2721.81	3995.29
	299.16	2314.81	1875.18	2577.55		4754.49	3358.09	3946.18		2217.42	4260.51	3550.79		2467.53	2727.74	3962.82
	300.24	2319.26	1862.84	2559.65		4774.4	3365.25	3981.53		2216.62	4230.27	3567.34		2455.57	2730.71	3973.22
	301.32	2317.61	1876.55	2560.27		4778.97	3359.63	3967.75		2221.97	4248.6	3541.34		2475.33	2725.4	3968.46
	302.4	2308.9	1859.31	2578.6		4767.94	3358.77	3981.04		2214.22	4242.39	3539.02		2457.04	2740.02	3965.54
	303.48	2311.12	1855.5	2561.52		4761.81	3346.34	3955.38		2209.24	4223.01	3531.3		2455.96	2717.55	3941.87
	304.56	2303.59	1856.39	2564.92		4758.16	3355.31	3962.55		2222.74	4216.07	3543.23		2460.42	2726.53	3969.1
	305.64	2298.74	1861.33	2560.82		4750.03	3360.53	3954.29		2214.6	4232.57	3541.46		2450.05	2720.68	3951.14
	306.72	2297.79	1859.91	2549.1		4730.26	3346	3954.12		2200.81	4217.58	3551.41		2445.97	2737.11	3940.42
	307.8	2300.84	1863.98	2537.67		4713.13	3328.45	3951.86		2200.58	4219.69	3547.61		2449.67	2705.41	3948.22
	308.88	2308.98	1862.88	2551.45		4752.15	3336.07	3971		2210.59	4215.69	3517.25		2449.92	2736.44	3959.78
	309.96	2300.36	1855.54	2560.74		4737.81	3320.58	3959.5		2210.19	4226.85	3547.01		2444.97	2710.19	3960.67
	311.04	2311.1	1850.58	2559.62		4750.14	3335.42	3955.22		2197.31	4218.23	3528.84		2435.64	2703.34	3929.75
	312.12	2293.82	1856.93	2550.42		4724.9	3329.55	3925		2184.77	4215.1	3521.42		2459.89	2722.67	3937.58
	313.2	2283.31	1853.29	2539.19		4742.76	3327.92	3933.13		2201.71	4192.07	3504.23		2446.28	2712.51	3942.11
	314.28	2284.16	1853.47	2559.71		4735.06	3328.25	3913.56		2203.04	4211.7	3515.66		2450.9	2709.59	3945.13
	315.36	2298.62	1845.51	2538.7		4712.73	3327.56	3936.51		2194.74	4211.65	3537.21		2426.58	2719.49	3922.05
	316.44	2294.77	1858.86	2552.57		4717.43	3327.69	3909.43		2196.21	4195.75	3521.74		2434.51	2716.77	3907.92
	317.52	2299.22	1862.33	2562.47		4718.28	3339.5	3913.88		2208.17	4209.96	3518.68		2429.22	2714.48	3921.63
	318.6	2285.97	1847.44	2563.13		4716.64	3322.13	3935.37		2187.14	4195.91	3526.65		2434.29	2709.24	3915.5
	319.68	2294.77	1857.03	2542.81		4724.01	3303.98	3921.07		2211.67	4207.53	3519.97		2438.05	2729.62	3911.11
	320.76	2284.71	1856.1	2557.91		4689.94	3317.63	3890.61		2189.05	4192.8	3492.28		2438.67	2733.13	3927.1
	321.84	2301.2	1857.01	2545.17		4703.56	3316.01	3897.34		2193.32	4184.86	3505.24		2432.42	2676.74	3902.66
	322.92	2301.34	1848.52	2554.41		4692.01	3300.89	3906.48		2202.54	4197.97	3520.09		2434.96	2703.94	3904.81
	324	2283.44	1859.31	2526.43		4701.67	3308.45	3900.99		2182.29	4174.79	3498.3		2436.47	2697.49	3918.22
	325.08	2284.73	1838.87	2539.53		4698.92	3303.58	3869.78		2183.99	4180.67	3504.22		2402.81	2707.2	3911.25
	326.16	2274.07	1839.24	2542.7		4707.63	3301.66	3900.57		2185.55	4186.85	3517.41		2444.65	2722.91	3903.1
	327.24	2280.72	1847.75	2568.72		4686.62	3296.2	3888.63		2206.01	4168.91	3502.97		2423.87	2708.98	3887.24
	328.32	2295.84	1852.07	2546.56		4685.47	3286.97	3853.77		2200.52	4153.01	3489.67		2418.66	2706.25	3900.98
	329.4	2279.67	1857.77	2552.26		4675.16	3286.1	3883.33		2177.58	4161.66	3517.74		2421.01	2702.1	3907.15
	330.48	2305.98	1835.32	2544.63		4677.7	3292.07	3880.6		2184.22	4179.86	3504.2		2415.38	2710.89	3889.19
	331.56	2274.2	1839.13	2558.03		4698.37	3285.05	3841.66		2187.86	4164.3	3485.78		2418.25	2694.17	3920.54
	332.64	2286.2	1849.82	2539.85		4680.45	3292.01	3863.95		2177.35	4157.98	3463.53		2423.99	2705.3	3884.04
	333.72	2286.17	1849.54	2540.58		4693.28	3314.79	3864.5		2184.07	4179.01	3472.49		2417.53	2701.45	3892.51
	334.8	2282.16	1842.65	2562.59		4658.62	3300.64	3873.7		2192.84	4166.87	3482.16		2415.58	2698.95	3888.18
	335.88	2290.48	1841.93	2556.28		4676.52	3312.44	3845.79		2178.38	4161.75	3483.04		2412.74	2686.98	3876.51
	336.96	2286.27	1833.89	2563.7		4668.93	3284.49	3854.49		2194.47	4142.88	3469.8		2420.82	2700.48	3899.16
	338.04	2277.06	1855.58	2548.56		4665.25	3282.27	3848.23		2191	4180.54	3466.11		2393.75	2704.16	3884.79
	339.12	2273.77	1847.88	2531.59		4631.9	3277.54	3825.28		2186.53	4175.97	3473.22		2399.02	2692.6	3887.54
	340.2	2282.53	1839.54	2546.01		4629.45	3281.36	3858.19		2165.98	4155.02	3480.07		2405.31	2700.8	3877.24
	341.28	2273.55	1837.15	2551.99		4658.07	3269.36	3847.3		2181.14	4134.19	3471.48		2396.4	2678.4	3883.23
	342.36	2265.75	1843.65	2550.73		4652.56	3288.86	3833.04		2195.5	4139.26	3497.86		2409.51	2714.85	3890.31
	343.44	2269.15	1845.12	2544.1		4668.27	3293.39	3830.11		2184.81	4129.12	3473.66		2370.76	2689.64	3852.59
	344.52	2266.32	1843.57	2538.19		4636.5	3270.83	3844.3		2172.62	4147.18	3486.99		2376.34	2699.39	3896.49
	345.6	2273.86	1832.91	2538.2		4650.52	3260.33	3815.69		2166.95	4126.52	3469.18		2389.11	2701.65	3880.55
	346.68	2278.86	1832.13	2545.9		4662.65	3276.61	3818.03		2186.66	4132.32	3474.11		2386.39	2706.7	3851.4
	347.76	2255.21	1848.35	2532.03		4634.21	3278.72	3820.43		2176.6	4126.67	3455.71		2394.79	2702.02	3875.59
	348.84	2266.16	1836.89	2549.01		4645.5	3254.35	3820.82		2191.8	4123.27	3462		2400.1	2679.93	3861.04
	349.92	2277.48	1850.25	2543.41		4659.19	3255.96	3815.71		2167.32	4145.51	3473.74		2392.18	2693.52	3855.5
	351	2255.48	1841.38	2526.17		4629.4	3250.94	3818.05		2169.07	4135.01	3460.76		2385.63	2698.33	3837.49
	352.08	2273.5	1845.73	2548.65		4629.51	3258.48	3798.14		2170.46	4150.28	3462.97		2374.64	2685.09	3864.96
	353.16	2274.38	1828.03	2537.99		4636.78	3260.38	3804.31		2152.23	4132.7	3442.26		2389.7	2673.66	3852.18
	354.24	2278.21	1831.22	2551.07		4643.93	3271.95	3790.8		2196.47	4120.89	3467.41		2387.97	2686.99	3841.8
	355.32	2274.71	1854.44	2536.17		4611.98	3273.74	3801.34		2172.84	4113.22	3470.42		2367.23	2684.95	3857.82
	356.4	2262.12	1829.9	2524.98		4619.47	3249.35	3800.15		2165.21	4118	3440.26		2379.54	2686.02	3854.11
	357.48	2275.61	1838.98	2532.82		4621.2	3254.01	3822.44		2164.94	4110.84	3454.56		2372.13	2694.14	3837.56
	358.56	2252.19	1838.46	2544.13		4613.54	3244.1	3786.59		2168.04	4118.62	3441.79		2361.95	2673.53	3843.67
	359.64	2266.65	1831.29	2525.42		4634.95	3244.98	3758.7		2165.78	4100.97	3446.46		2369.68	2673.97	3822.48
	360.72	2261.93	1841.08	2538.91		4604.85	3240.34	3764.59		2150.27	4101.76	3447.83		2356.66	2676.58	3816.92
	361.8	2269.03	1831.25	2525.89		4596.87	3248.93	3768.7		2166.69	4107.73	3432.84		2368.12	2699.05	3814.86
	362.88	2267.31	1836.04	2541.27		4608.48	3236.85	3754.96		2175.72	4098.92	3443.6		2368.5	2690.88	3816.34
	363.96	2255.71	1834.24	2543.5		4641.64	3225.66	3763.75		2174.7	4097.47	3455.51		2362.77	2680.79	3847.37
	365.04	2266.78	1829.17	2547.72		4574.89	3246.26	3757.8		2179.76	4101.01	3438.54		2352.62	2697.86	3827.03
	366.12	2249.49	1823.16	2521.64		4618.2	3245.66	3755.28		2154.22	4079.55	3462.07		2366.26	2686.44	3840.63
Normalized flourescence data
Fig 3a
		No protein			With protein
	Time ( Second )	No Protein_CaCl2	No Protein_NaCl	No Protein_KCl	AtCLCfproteoliposome_CaCl2	AtCLCfproteoliposome_NaCl	AtCLCfproteoliposome_KCl
	0	1.00005	1.00004	1	1.00003	1.00002	1.00004
	1.08	0.995455	1.00046	0.996243	0.999215	1.0011	1.0043
	2.16	0.993607	0.99956	0.990453	0.998652	1.00182	0.997543
	3.24	0.99388	0.998927	0.991956	1.0007	1.00099	1.00529
	4.32	0.997272	0.997566	0.995843	0.998484	1.00232	1.00193
	5.4	0.994429	0.996531	0.993176	0.997438	0.997045	1.00291
	6.48	0.993093	0.993649	0.996111	0.995864	1.00003	0.999961
	7.56	0.993162	0.997678	0.994014	0.999172	1.00133	1.00045
	8.64	0.991576	0.998449	0.993701	0.997096	0.998337	1.0017
	9.72	0.993437	0.998031	0.992343	0.995288	1.00384	1.00184
	10.8	0.995288	1.00139	0.996648	0.99953	1.00127	1.00237
	11.88	0.990039	0.999061	0.995529	0.998083	1.00255	1.00578
	12.96	0.991763	0.998264	0.992764	0.997931	1.00165	0.999913
	14.04	0.993394	0.99686	0.990663	0.997902	1.00296	1.00601
	15.12	0.99003	0.994677	0.989824	0.995773	1.00437	1.00398
	16.2	0.987204	0.995412	0.993336	0.996298	1.00446	1.00314
	17.28	0.989462	0.997333	0.992219	0.99779	1.00572	1.00415
	18.36	0.985694	0.998571	0.992111	0.999317	1.00135	1.00563
	19.44	0.987451	0.989484	0.996927	0.997449	1.00437	1.0033
	20.52	0.989738	0.994924	0.992216	0.999124	1.00699	1.00715
	21.6	0.985848	0.994617	0.995041	0.99903	1.00493	1.00671
	22.68	0.984506	0.994984	0.993088	1.00183	1.00441	1.00822
	23.76	0.987027	0.99549	0.992459	1.00223	1.00479	1.00558
	24.84	0.982374	0.993452	0.990489	1.00458	1.00765	1.00492
	25.92	1.00005	1.00003	1.00001	1.00175	1.00082	1.00389
	27	0.986014	0.998752	1.00219	1.00321	1.00292	1.00732
	28.08	0.99115	0.999133	1.00289	1.00343	1.00554	1.00003
	29.16	0.988233	0.9968	0.999522	1.0009	0.997097	1.00178
	30.24	0.989803	0.996869	0.9995	0.998165	0.991407	0.999998
	31.32	0.99103	0.957564	0.987593	0.971193	0.967565	0.997762
	32.4	0.942252	0.961519	0.960925	0.835713	0.846998	0.881821
	33.48	0.941448	0.964033	0.960721	0.768573	0.83331	0.86952
	34.56	0.934126	0.969493	0.955915	0.756365	0.81695	0.857092
	35.64	0.937079	0.958405	0.954121	0.734185	0.80954	0.845604
	36.72	0.936209	0.96353	0.957004	0.714515	0.80204	0.838703
	37.8	0.940777	0.967804	0.949706	0.718117	0.79572	0.830768
	38.88	0.936162	0.965181	0.957785	0.709189	0.788575	0.826383
	39.96	0.937135	0.962882	0.955025	0.70741	0.785624	0.817052
	41.04	0.939432	0.961453	0.954137	0.696913	0.782157	0.815994
	42.12	0.942873	0.963076	0.955518	0.695649	0.777587	0.815299
	43.2	0.948607	0.964589	0.962011	0.690246	0.77455	0.812741
	44.28	0.946615	0.968478	0.958932	0.687505	0.769902	0.806541
	45.36	0.946477	0.963958	0.956907	0.683652	0.77049	0.807599
	46.44	0.942465	0.966893	0.961378	0.680552	0.765874	0.803034
	47.52	0.944751	0.963842	0.955218	0.679019	0.756849	0.798323
	48.6	0.946668	0.964343	0.955542	0.674541	0.754528	0.798413
	49.68	0.952471	0.971476	0.954608	0.671813	0.756071	0.793511
	50.76	0.94684	0.971382	0.956496	0.666375	0.747521	0.794285
	51.84	0.94443	0.96713	0.958361	0.666054	0.747899	0.785743
	52.92	0.939387	0.9669	0.956846	0.663453	0.744935	0.787002
	54	0.942418	0.967024	0.955949	0.660108	0.739356	0.779414
	55.08	0.944743	0.964425	0.958871	0.657562	0.73663	0.778997
	56.16	0.949018	0.958305	0.957653	0.656739	0.732887	0.783252
	57.24	0.952308	0.967119	0.959713	0.654703	0.72852	0.77492
	58.32	0.940764	0.958307	0.956446	0.65558	0.725963	0.778026
	59.4	0.950784	0.960297	0.957287	0.648834	0.725504	0.775367
	60.48	0.949347	0.966501	0.960788	0.648171	0.721087	0.772483
	61.56	0.944999	0.963	0.957652	0.650066	0.718355	0.769917
	62.64	0.953066	0.961286	0.958104	0.647398	0.714683	0.766641
	63.72	0.949534	0.962079	0.958618	0.644816	0.714903	0.76478
	64.8	0.953165	0.963164	0.95884	0.646243	0.708825	0.763349
	65.88	0.950085	0.966695	0.959218	0.64391	0.707915	0.760726
	66.96	0.94699	0.964535	0.9586	0.646708	0.705876	0.758657
	68.04	0.947956	0.968349	0.960349	0.644453	0.703235	0.760584
	69.12	0.94966	0.962447	0.954922	0.64409	0.700096	0.759491
	70.2	0.944455	0.96498	0.962927	0.63946	0.700535	0.759431
	71.28	0.951677	0.957454	0.956271	0.639724	0.699039	0.756725
	72.36	0.950344	0.96042	0.961393	0.640232	0.697071	0.755901
	73.44	0.945324	0.967467	0.961991	0.635591	0.694638	0.753165
	74.52	0.948987	0.961341	0.961913	0.634499	0.694585	0.75151
	75.6	0.94715	0.963958	0.960712	0.63581	0.690157	0.750796
	76.68	0.955588	0.954381	0.956311	0.635592	0.692938	0.749948
	77.76	0.948985	0.964833	0.955743	0.63492	0.688486	0.747779
	78.84	0.945198	0.966741	0.958661	0.634369	0.690258	0.747977
	79.92	0.941679	0.954767	0.950021	0.628781	0.689756	0.744588
	81	0.944766	0.9541	0.950247	0.628957	0.68882	0.744113
	82.08	0.943414	0.954409	0.950505	0.629295	0.687588	0.742537
	83.16	0.944804	0.954831	0.950617	0.626207	0.686066	0.741584
	84.24	0.943625	0.956205	0.950806	0.62548	0.686032	0.741173
	85.32	0.942441	0.955365	0.950496	0.626353	0.683261	0.740685
	86.4	0.94281	0.956849	0.951373	0.626207	0.685001	0.739436
	87.48	0.943463	0.954552	0.948653	0.62576	0.682215	0.73955
	88.56	0.941471	0.955538	0.952665	0.625394	0.683324	0.738321
	89.64	0.944235	0.952609	0.949329	0.623964	0.681964	0.739923
	90.72	0.943724	0.953763	0.951896	0.622725	0.679484	0.736729
	91.8	0.941803	0.956506	0.952196	0.622509	0.67906	0.736179
	92.88	0.943205	0.954122	0.952157	0.622227	0.676751	0.735484
	93.96	0.942502	0.95514	0.951555	0.621255	0.675981	0.735038
	95.04	0.945732	0.951413	0.949349	0.6224	0.674812	0.734672
	96.12	0.943204	0.955481	0.949064	0.620956	0.676272	0.73485
	97.2	0.941755	0.956223	0.950527	0.622672	0.675579	0.732189
	98.28	0.94181	0.95307	0.951807	0.621527	0.674364	0.732475
	99.36	0.944768	0.953312	0.949886	0.620795	0.675388	0.730834
	100.44	0.943796	0.952821	0.95111	0.618597	0.675031	0.731135
	101.52	0.941113	0.955627	0.949555	0.617673	0.673416	0.732258
	102.6	0.943409	0.951895	0.950263	0.619836	0.673712	0.733484
	103.68	0.94486	0.953299	0.949536	0.617517	0.671364	0.731092
	104.76	0.944559	0.95428	0.950688	0.617443	0.670283	0.727706
	105.84	0.941726	0.953624	0.948603	0.617406	0.670714	0.727367
	106.92	0.943752	0.952298	0.94958	0.616652	0.669087	0.725102
	108	0.941	0.95335	0.948041	0.617551	0.66951	0.726401
	109.08	0.939934	0.953593	0.948443	0.614832	0.667595	0.726262
	110.16	0.938728	0.95384	0.950352	0.614901	0.669283	0.725845
	111.24	0.942989	0.952716	0.950133	0.616453	0.667642	0.726577
	112.32	0.94178	0.95206	0.950985	0.616296	0.666192	0.724993
	113.4	0.940028	0.953277	0.94852	0.614421	0.66572	0.725275
	114.48	0.940412	0.952386	0.949609	0.614495	0.667024	0.724661
	115.56	0.944148	0.953554	0.950697	0.614885	0.666372	0.724885
	116.64	0.942702	0.952463	0.945252	0.612721	0.665472	0.722528
	117.72	0.939714	0.951069	0.950367	0.615085	0.665705	0.721836
	118.8	0.942396	0.950357	0.947475	0.611312	0.663019	0.719923
	119.88	0.939695	0.952584	0.950095	0.613542	0.664468	0.721782
	120.96	0.93964	0.950644	0.949916	0.611604	0.662666	0.720211
	122.04	0.941816	0.95071	0.948158	0.609916	0.662594	0.719936
	123.12	0.940342	0.951366	0.947726	0.612493	0.663206	0.720575
	124.2	0.940693	0.951669	0.948624	0.612218	0.661905	0.71913
	125.28	0.939592	0.952582	0.948838	0.611563	0.660322	0.720091
	126.36	0.942167	0.950459	0.950202	0.610287	0.659301	0.716383
	127.44	0.94048	0.951592	0.948899	0.612161	0.661745	0.718896
	128.52	0.939187	0.95305	0.948527	0.610274	0.660393	0.718961
	129.6	0.937653	0.949508	0.948638	0.610263	0.660734	0.717339
	130.68	0.937973	0.95055	0.947553	0.610036	0.658072	0.717411
	131.76	0.939376	0.950875	0.948232	0.611424	0.659051	0.714149
	132.84	0.93815	0.949985	0.949478	0.610457	0.659793	0.71816
	133.92	0.937913	0.95083	0.948548	0.607563	0.658237	0.7151

## Sheet: Fig 3e f g
Fig. 3 e f g
	Vector																				AtCLCf (CsCl pH7.4)
	23d21017.abf	23d21019.abf	23d21021.abf	23d21023.abf	23d21025.abf	23d21027.abf	23d21030.abf	23d21076.abf	23d21078.abf	23d21080.abf	23d21082.abf	23d21084.abf									23d21009.abf	23d21011.abf	23d21013.abf	23d21033.abf	23d21035.abf	23d21038.abf	23d21040.abf	23d21043.abf	23d21045.abf	23d21048.abf	23d21050.abf	23d21054.abf	23d21055.abf	23d21058.abf
-100	-76.2939	-147.095	-129.395	-45.7764	-40.8936	-164.185	-84.2285	-150.146	-110.474	-104.37	-195.923	-138.55								-100	-249.023	-267.944	-3023.68	-54.9316	-112.915	-734.863	-416.26	-874.023	-93.3838	-385.132	-1024.17	-718.384	-1201.17	-427.856
-90	-71.4111	-133.057	-99.4873	-39.0625	-32.959	-144.043	-71.4111	-134.277	-97.6562	-87.8906	-169.678	-119.629								-90	-222.168	-253.906	-1569.82	-37.8418	-87.8906	-844.116	-485.84	-913.696	-69.5801	-608.521	-812.988	-1004.64	-997.925	-322.876
-80	-56.1523	-119.629	-87.8906	-31.1279	-21.3623	-124.512	-61.6455	-113.525	-81.7871	-73.8525	-134.888	-97.0459								-80	-180.054	-256.958	-873.413	-33.5693	-72.0215	-584.717	-316.772	-835.571	-59.8145	-648.193	-676.27	-908.813	-842.896	-385.132
-70	-45.166	-95.2148	-83.0078	-23.1934	-16.4795	-103.149	-49.4385	-94.6045	-68.9697	-60.4248	-108.643	-79.9561								-70	-144.653	-208.13	-675.659	-21.9727	-58.5938	-485.84	-241.699	-513.916	-47.6074	-297.852	-419.312	-808.105	-682.983	-312.5
-60	-37.2314	-83.6182	-57.9834	-15.8691	-12.207	-82.3975	-36.0107	-78.125	-54.3213	-46.9971	-92.1631	-65.3076								-60	-89.7217	-175.171	-225.22	-16.4795	-48.2178	-364.99	-201.416	-415.649	-39.0625	-296.631	-290.527	-620.728	-496.826	-276.489
-50	-29.9072	-62.2559	-49.4385	-10.376	-10.9863	-65.3076	-20.1416	-59.8145	-40.8936	-34.79	-73.8525	-47.6074								-50	-51.8799	-125.732	-166.626	-12.207	-36.0107	-285.645	-112.915	-327.759	-26.2451	-177.612	-189.209	-468.75	-300.293	-189.209
-40	-18.9209	-44.5557	-35.4004	-5.49316	-4.27246	-47.6074	-13.4277	-42.1143	-28.0762	-23.8037	-51.8799	-32.959								-40	-36.6211	-104.37	-100.098	-4.88281	-22.583	-164.185	-68.9697	-203.857	-18.3105	-86.0596	-128.784	-355.225	-194.092	-131.226
-30	-13.4277	-26.8555	-24.4141	6.71387	7.32422	-27.4658	8.54492	-25.6348	-15.2588	-10.376	-30.5176	-18.3105								-30	-25.6348	-81.7871	-62.2559	9.15527	-11.5967	-97.0459	-31.1279	-140.991	-9.15527	-51.8799	-84.8389	-192.871	-124.512	-93.9941
-20	-6.71387	-10.376	-12.8174	11.5967	10.9863	-9.76562	16.4795	-7.32422	4.88281	9.76562	-12.207	-3.66211								-20	-12.207	-45.7764	-24.4141	14.6484	8.54492	-42.1143	-4.88281	-73.2422	10.9863	-20.752	-41.5039	-112.305	-64.6973	-49.4385
-10	9.15527	16.4795	5.49316	15.8691	15.2588	15.8691	25.6348	17.7002	17.0898	20.752	16.4795	16.4795								-10	12.207	-20.1416	13.4277	20.1416	18.3105	9.15527	23.8037	-19.5312	18.9209	12.8174	-9.15527	-40.2832	-25.0244	-12.207
0	16.4795	32.3486	17.7002	19.5312	18.9209	32.959	35.4004	32.959	28.6865	31.1279	31.7383	28.6865								0	21.9727	16.4795	42.7246	24.4141	28.0762	47.6074	43.335	37.8418	27.4658	31.1279	25.0244	35.4004	25.6348	24.4141
10	24.4141	46.9971	27.4658	23.8037	23.1934	48.2178	43.335	46.9971	39.0625	42.1143	51.8799	40.8936								10	36.6211	46.3867	79.3457	30.5176	37.8418	89.7217	65.918	84.8389	36.6211	57.373	54.9316	86.0596	60.4248	53.1006
20	33.5693	61.6455	37.2314	28.6865	30.5176	65.3076	52.4902	61.6455	48.8281	51.2695	69.5801	51.8799								20	44.5557	78.125	102.539	37.2314	46.3867	128.174	95.8252	138.55	45.166	79.9561	90.9424	141.602	106.201	81.7871
30	43.335	75.6836	47.6074	32.959	32.959	84.2285	64.0869	75.6836	57.9834	60.4248	90.9424	73.2422								30	57.373	110.474	137.939	45.166	54.3213	175.171	120.239	172.119	56.1523	104.98	112.915	151.367	143.433	112.305
40	56.7627	92.7734	59.2041	39.6729	39.0625	98.877	76.9043	87.8906	68.3594	72.6318	115.356	74.4629								40	76.2939	150.757	182.495	59.8145	63.4766	231.934	149.536	208.74	65.918	143.433	156.86	173.95	182.495	155.029
50	68.9697	109.253	70.1904	43.335	44.5557	123.291	87.2803	100.098	81.7871	78.7354	135.498	87.2803								50	97.6562	192.871	214.233	68.9697	71.4111	270.386	185.547	283.203	75.0732	185.547	178.223	241.699	247.803	229.492
60	84.2285	133.057	83.6182	50.0488	50.6592	146.484	101.929	115.967	95.2148	92.1631	154.419	96.4355								60	126.343	245.361	242.92	79.3457	82.3975	320.435	195.923	338.135	93.9941	223.999	286.255	281.982	280.762	242.31
70	103.149	148.315	97.0459	58.5938	59.2041	180.054	118.408	134.888	111.084	103.76	178.833	109.253								70	144.653	298.462	308.228	88.501	98.2666	379.028	238.647	419.312	111.084	347.9	245.972	332.031	337.524	267.944
80	111.084	187.378	109.863	67.1387	81.1768	202.026	133.667	152.588	119.629	116.577	203.857	119.629								80	164.185	353.394	398.56	122.681	111.084	501.099	295.41	545.044	123.291	1037.6	347.9	460.205	440.063	327.759
90	118.408	196.533	111.694	76.9043	92.1631	228.271	156.86	167.847	137.939	140.381	249.023	137.329								90	196.533	403.442	575.562	122.07	139.771	540.161	364.99	645.752	139.16	1820.68	416.26	1241.46	695.19	380.859
100	139.16	225.22	120.239	93.9941	114.746	254.517	191.04	205.078	144.043	137.939	291.138	158.691								100	729.98	465.698	2109.38	144.043	248.413	954.59	1690.06	3679.81	174.561	2514.65	658.569	4840.7	1094.36	461.426
														Avg																						Avg
	18.4	22.73	17.83	17.87	15.45	21.08	35.49	25.68	19.85	19.49	19.39	15.58		20.7367							24.35	22.66	16.32	20.96	22.33	7.99	12.78	22.26	33.3	20.73	10.47	19.54	19.54	12		18.945
-100	-4.14641	-6.47139	-7.25712	-2.56163	-2.64683	-7.78864	-2.3733	-5.84683	-5.56542	-5.35506	-10.1043	-8.8928		-5.75081		-45.1361		-19.2229		-100	-10.2268	-11.8246	-185.275	-2.62078	-5.05665	-91.9729	-32.5712	-39.2643	-2.80432	-18.5785	-97.8195	-36.7648	-61.4725	-35.6547		-45.1361
-90	-3.88104	-5.85379	-5.57977	-2.18593	-2.13327	-6.83316	-2.01215	-5.22887	-4.91971	-4.50952	-8.75079	-7.67836		-4.96386		-38.961		-17.8228		-90	-9.12394	-11.205	-96.1902	-1.80543	-3.93599	-105.647	-38.0156	-41.0466	-2.08949	-29.3546	-77.6493	-51.4145	-51.0709	-26.9063		-38.961
-80	-3.05176	-5.26304	-4.92937	-1.74191	-1.38267	-5.90663	-1.73698	-4.42077	-4.12026	-3.78925	-6.95656	-6.22888		-4.12734		-30.8558		-14.0438		-80	-7.3944	-11.3397	-53.518	-1.60159	-3.22532	-73.1811	-24.7866	-37.5369	-1.79623	-31.2684	-64.5912	-46.5104	-43.1369	-32.0943		-30.8558
-70	-2.45467	-4.18895	-4.65551	-1.29789	-1.06663	-4.89324	-1.39303	-3.68398	-3.47455	-3.1003	-5.60302	-5.13197		-3.41198		-22.943		-11.407		-70	-5.94059	-9.1849	-41.4007	-1.04831	-2.62399	-60.806	-18.9123	-23.087	-1.42965	-14.3681	-40.0489	-41.3565	-34.9531	-26.0417		-22.943
-60	-2.02345	-3.67876	-3.25201	-0.888032	-0.790099	-3.9088	-1.01467	-3.04225	-2.73659	-2.41134	-4.75312	-4.19176		-2.72424		-16.5528		-9.38211		-60	-3.68467	-7.7304	-13.8002	-0.786235	-2.15933	-45.6809	-15.7603	-18.6725	-1.17305	-14.3093	-27.7486	-31.767	-25.4261	-23.0408		-16.5528
-50	-1.62539	-2.73893	-2.77277	-0.580637	-0.711089	-3.09808	-0.567529	-2.32922	-2.06013	-1.78502	-3.8088	-3.05568		-2.09444		-11.5676		-7.17812		-50	-2.13059	-5.54865	-10.2099	-0.582397	-1.61266	-35.7503	-8.83529	-14.7241	-0.788142	-8.56789	-18.0715	-23.9893	-15.3681	-15.7674		-11.5676
-40	-1.02831	-1.96021	-1.98544	-0.307396	-0.276535	-2.25842	-0.378353	-1.63996	-1.41442	-1.22133	-2.6756	-2.11547		-1.43845		-7.47432		-5.3736		-40	-1.50395	-4.60592	-6.13343	-0.232959	-1.01133	-20.5488	-5.39669	-9.15802	-0.549866	-4.15145	-12.3003	-18.1794	-9.93305	-10.9355		-7.47432
-30	-0.729768	-1.1815	-1.36927	0.375706	0.474059	-1.30293	0.24077	-0.998239	-0.768705	-0.532374	-1.57388	-1.17526		-0.711783		-4.60221		-3.5044		-30	-1.05276	-3.60932	-3.8147	0.436797	-0.519332	-12.1459	-2.43568	-6.33384	-0.274933	-2.50265	-8.10304	-9.87058	-6.37215	-7.83285		-4.60221
-20	-0.364884	-0.456488	-0.718866	0.648947	0.711089	-0.463265	0.464342	-0.285211	0.245986	0.501058	-0.629553	-0.235052		-0.0484915		-2.1209		-1.78082		-20	-0.501315	-2.02014	-1.49596	0.698876	0.382666	-5.27087	-0.382067	-3.2903	0.32992	-1.00106	-3.96408	-5.74743	-3.31102	-4.11987		-2.1209
-10	0.497569	0.725011	0.308085	0.888032	0.987624	0.752806	0.72231	0.68926	0.860949	1.06475	0.849896	1.05773		0.783669		0.0214105		0.0334163		-10	0.501315	-0.888861	0.822778	0.960954	0.819998	1.14584	1.86258	-0.877415	0.568195	0.618301	-0.874429	-2.06158	-1.28068	-1.01725		0.0214105
0	0.895625	1.42317	0.99272	1.09296	1.22465	1.56352	0.997475	1.28345	1.44516	1.59712	1.63684	1.84124		1.33283		1.97096		1.86526		0	0.902368	0.72725	2.61793	1.16479	1.25733	5.95838	3.39084	1.69999	0.824799	1.50159	2.39011	1.81169	1.31191	2.03451		1.97096
10	1.32685	2.06762	1.54043	1.33205	1.50119	2.28737	1.22105	1.8301	1.96788	2.16081	2.6756	2.62475		1.87798		3.77126		3.42102		10	1.50395	2.04707	4.86187	1.45599	1.69466	11.2292	5.1579	3.81127	1.09973	2.76763	5.24658	4.40428	3.09236	4.42505		3.77126
20	1.82442	2.71208	2.08813	1.60529	1.97525	3.09808	1.47901	2.40053	2.45986	2.63056	3.58845	3.3299		2.43263		5.6125		5.3254		20	1.8298	3.44771	6.28303	1.77631	2.07733	16.0418	7.49806	6.22416	1.35634	3.85702	8.686	7.24675	5.43507	6.81559		5.6125
30	2.35516	3.32968	2.67007	1.84438	2.13327	3.99566	1.80577	2.94718	2.92108	3.1003	4.69017	4.70104		3.04115		7.23688		7.51779		30	2.35618	4.87527	8.45217	2.15487	2.43266	21.9238	9.40839	7.73222	1.68626	5.06418	10.7846	7.74653	7.34046	9.35872		7.23688
40	3.08493	4.08154	3.32048	2.22008	2.52832	4.69056	2.16693	3.42253	3.4438	3.72662	5.94928	4.77939		3.61787		9.41518		9.84785		40	3.13322	6.65299	11.1823	2.85374	2.84266	29.028	11.7008	9.37737	1.97952	6.91908	14.9819	8.90226	9.33957	12.9191		9.41518
50	3.74835	4.80655	3.93665	2.42501	2.88386	5.84872	2.45929	3.89788	4.12026	4.03978	6.98804	5.60207		4.22971		11.8302		12.4387		50	4.01052	8.51152	13.127	3.29054	3.19799	33.8405	14.5185	12.7225	2.25445	8.95065	17.0222	12.3695	12.6818	19.1243		11.8302
60	4.57764	5.85379	4.68975	2.80072	3.27891	6.94897	2.87204	4.51584	4.79672	4.72874	7.96384	6.1897		4.93472		14.2116		15.2548		60	5.18861	10.8279	14.8848	3.78558	3.68999	40.1045	15.3304	15.1902	2.82265	10.8055	27.3405	14.431	14.3686	20.1925		14.2116
70	5.60595	6.5251	5.44284	3.27889	3.83198	8.54145	3.33638	5.25264	5.59617	5.32374	9.22295	7.01238		5.74754		16.5554		18.5006		70	5.94059	13.1713	18.8865	4.22237	4.40065	47.4378	18.6735	18.837	3.33586	16.7825	23.493	16.9924	17.2735	22.3287		16.5554
80	6.03717	8.24364	6.16171	3.75706	5.25416	9.58379	3.76633	5.9419	6.02665	5.98138	10.5135	7.67836		6.57881		23.4481		21.8332		80	6.74269	15.5955	24.4215	5.85309	4.97465	62.7157	23.115	24.4854	3.70243	50.053	33.2283	23.5519	22.5212	27.3132		23.4481
90	6.43523	8.64642	6.2644	4.30354	5.96525	10.8288	4.41985	6.53609	6.94909	7.20271	12.8429	8.81445		7.43406		32.9296		26.3148		90	8.07118	17.8042	35.2673	5.82397	6.25932	67.6046	28.5595	29.0095	4.17898	87.8282	39.7574	63.534	35.5778	31.7383		32.9296
100	7.56305	9.90848	6.74365	5.25988	7.42693	12.0738	5.38293	7.98591	7.25657	7.07745	15.0148	10.1856		8.48993		81.8888		31.7976		100	29.9787	20.5516	129.251	6.87228	11.1246	119.473	132.243	165.31	5.24206	121.305	62.9006	247.733	56.0062	38.4521		81.8888
				p values calculated by unpaired Student's t-test
		Vector vs. AtCLCf -80		0.0007
		Vector vs. AtCLCf +80		0.0023

## Sheet: Fig 3h i j
Fig. 3 h i j
	CsI												CsF															CsBr														CsNO3
		24110000.abf	24110001.abf	24110002.abf	24110003.abf	24110004.abf	24110006.abf	24110008.abf	24110009.abf	24110010.abf				24110022.abf	24110024.abf	24110025.abf	24110026.abf	24110027.abf	24110029.abf	24110030.abf	24110032.abf	24110033.abf	24110034.abf	24110035.abf	24110037.abf				24110000.abf	24110001.abf	24110003.abf	24110005.abf	24110007.abf	24110009.abf	24110011.abf	24110014.abf	24110015.abf	24110016.abf	24110021.abf				24110018.abf	24110019.abf	24110020.abf	24110021.abf	24110022.abf	24110023.abf	24110024.abf
	-80	-45.166	-278.931	-125.122	-169.678	-142.822	-53.1006	-50.0488	-134.888	-260.62			-80	-153.809	-195.923	-172.119	-232.544	-177.002	-150.757	-244.141	-198.975	-124.512	-132.446	-218.506	-107.422			-80	-104.98	-388.184	-277.1	-311.89	-122.681	-184.326	-315.552	-459.595	-411.377	-267.944	-234.375			-80	-171.509	-174.561	-189.209	-258.789	-117.188	-183.105	-179.443
	-70	-34.79	-206.909	-106.201	-154.419	-130.005	-43.9453	-37.8418	-95.2148	-220.947			-70	-120.239	-153.198	-105.591	-172.729	-131.226	-117.188	-169.678	-133.057	-114.136	-114.746	-152.588	-74.4629			-70	-137.939	-362.549	-234.985	-303.955	-106.201	-159.912	-293.579	-454.712	-437.622	-311.279	-197.754			-70	-156.86	-151.978	-171.509	-248.413	-109.863	-300.293	-158.691
	-60	-25.0244	-159.302	-82.3975	-136.108	-104.37	-30.5176	-24.4141	-59.2041	-172.119			-60	-76.9043	-110.474	-81.1768	-133.057	-90.332	-98.2666	-112.305	-115.356	-80.5664	-69.5801	-101.929	-51.8799			-60	-115.356	-291.748	-209.351	-253.906	-84.8389	-123.291	-239.868	-396.729	-294.189	-210.571	-155.64			-60	-106.201	-120.85	-137.329	-254.517	-114.136	-130.615	-147.095
	-50	-15.2588	-107.422	-64.0869	-91.5527	-81.1768	-18.9209	-12.8174	-26.8555	-120.85			-50	-74.4629	-86.0596	-61.6455	-107.422	-75.0732	-69.5801	-84.2285	-97.6562	-87.2803	-56.1523	-72.6318	-46.3867			-50	-103.76	-273.438	-165.405	-193.481	-73.2422	-104.98	-188.599	-285.645	-234.985	-144.043	-134.277			-50	-84.8389	-110.474	-97.6562	-169.067	-90.332	-108.643	-143.433
	-40	-3.66211	-59.8145	-45.166	-73.8525	-59.2041	-11.5967	7.93457	7.32422	-85.4492			-40	-43.9453	-57.373	-34.79	-70.1904	-54.3213	-44.5557	-58.5938	-73.8525	-51.8799	-32.959	-37.8418	-31.7383			-40	-68.9697	-201.416	-91.5527	-138.55	-51.8799	-72.0215	-148.315	-214.233	-158.081	-108.643	-92.7734			-40	-75.0732	-80.5664	-76.2939	-135.498	-72.0215	-83.6182	-93.9941
	-30	11.5967	17.0898	-28.6865	-51.8799	-45.166	5.49316	20.1416	29.9072	-53.7109			-30	-25.0244	-36.6211	-15.8691	-31.7383	-46.9971	-23.1934	-32.959	-51.2695	-33.5693	-21.3623	9.76562	-21.3623			-30	-32.3486	-169.678	-58.5938	-99.4873	-35.4004	-64.0869	-115.356	-158.081	-109.863	-78.7354	-59.8145			-30	-43.9453	-57.9834	-46.9971	-101.318	-56.1523	-62.2559	-58.5938
	-20	20.1416	80.5664	-12.207	-29.2969	-25.0244	16.4795	34.79	57.373	-26.8555			-20	-10.9863	-19.5312	13.4277	19.5312	-29.9072	12.8174	-10.376	-19.5312	-17.0898	-8.54492	45.7764	-9.76562			-20	-14.0381	-123.291	-36.6211	-68.3594	-18.9209	-32.3486	-65.918	-89.7217	-72.0215	-49.4385	-28.6865			-20	-28.6865	-36.0107	-23.8037	-62.2559	-37.2314	-34.1797	-31.1279
	-10	28.0762	156.25	12.207	6.71387	-5.49316	27.4658	50.0488	86.6699	21.3623			-10	14.6484	-6.10352	38.4521	72.6318	-17.0898	44.5557	28.0762	15.8691	6.71387	12.8174	85.4492	9.15527			-10	10.376	-67.749	-9.15527	-24.4141	-5.49316	-10.9863	-28.0762	-39.0625	-32.3486	-16.4795	12.8174			-10	-7.32422	-12.8174	6.10352	-31.1279	-4.88281	-10.376	-9.76562
	0	36.0107	240.479	32.3486	27.4658	18.9209	40.8936	69.5801	116.577	55.542			0	38.4521	17.7002	71.4111	142.822	10.376	87.2803	67.1387	50.0488	20.752	29.2969	131.836	22.583			0	22.583	13.4277	22.583	24.4141	17.7002	18.9209	18.9209	20.1416	14.6484	22.583	46.9971			0	18.3105	18.3105	25.6348	10.376	16.4795	20.752	22.583
	10	42.1143	341.797	53.7109	52.4902	38.4521	54.9316	92.1631	161.133	104.37			10	68.9697	40.2832	119.019	232.544	25.6348	136.108	108.032	105.591	39.0625	50.0488	186.157	39.0625			10	37.8418	86.0596	48.2178	67.1387	32.959	42.7246	61.0352	69.5801	50.0488	55.542	89.1113			10	32.3486	36.6211	44.5557	43.335	31.7383	44.5557	43.9453
	20	48.2178	452.271	77.5146	79.9561	61.0352	70.8008	115.967	180.054	150.146			20	109.253	72.0215	180.054	346.069	48.2178	209.961	169.678	169.678	61.6455	76.9043	239.868	57.9834			20	58.5938	198.975	81.7871	125.732	49.4385	76.2939	108.643	132.446	90.332	93.3838	145.874			20	48.2178	56.7627	65.3076	83.0078	46.9971	67.749	68.9697
	30	59.2041	574.951	105.591	108.032	86.6699	89.1113	143.433	224.609	219.116			30	148.315	103.76	240.479	458.984	79.3457	273.438	220.337	220.337	89.7217	114.136	301.514	83.6182			30	86.6699	321.045	117.798	186.157	66.5283	107.422	161.133	202.637	138.55	137.939	209.961			30	66.5283	75.6836	87.2803	128.784	60.4248	96.4355	93.9941
	40	68.3594	705.566	139.16	156.25	126.953	117.188	171.509	269.775	293.579			40	217.896	137.939	331.421	591.431	112.305	360.107	274.048	291.748	118.408	159.302	372.314	112.305			40	118.408	484.619	173.34	257.568	86.6699	150.146	236.816	283.813	206.299	188.599	273.438			40	86.6699	95.2148	114.136	178.833	85.4492	122.681	123.291
	50	95.2148	844.727	171.509	192.261	149.536	142.822	217.896	306.396	371.094			50	294.189	172.729	437.012	761.108	162.354	468.75	375.977	417.48	162.354	222.168	441.284	147.705			50	148.926	655.518	197.754	316.772	114.746	190.43	308.228	357.666	253.906	244.141	352.783			50	103.149	122.07	140.381	222.778	109.863	154.419	151.367
	60	110.474	995.483	219.727	229.492	176.392	183.716	250.854	369.873	451.66			60	355.835	246.582	533.447	938.721	227.051	581.055	481.567	532.837	202.026	291.748	504.15	205.688			60	181.885	848.999	249.634	393.066	133.057	244.751	386.963	471.191	302.734	310.059	445.557			60	119.019	150.757	176.392	281.982	142.822	189.209	179.443
	70	123.291	1138.92	260.62	298.462	202.637	214.844	275.879	433.35	545.044			70	1478.88	645.752	648.193	1158.45	291.138	673.828	932.617	670.776	265.503	356.445	622.559	265.503			70	211.182	1013.18	319.214	466.309	157.471	303.345	465.088	551.147	418.701	375.366	533.447			70	134.888	192.871	216.064	349.121	234.985	222.778	216.064
	80	186.768	1444.09	308.228	349.121	254.517	238.647	341.187	535.278	706.787			80	4254.15	1725.46	1158.45	1355.59	359.497	808.716	2570.8	986.328	318.604	435.181	723.877	322.876			80	256.958	1354.98	373.535	591.431	193.481	344.849	579.224	656.128	516.968	499.878	632.324			80	170.898	220.947	305.786	419.312	620.117	263.062	252.075
											Avg															Avg														Avg
		15.68	9.65	8.65	15.17	12.18	16.68	14.96	13.93	34.2	15.6778			15.39	12.95	9.95	14.25	13.11	14.93	19.1	10.13	13.73	10.87	20.5	15.45	14.1967			14.29	17.94	13.34	10.24	12.46	11.53	14.38	14.5	13.74	24.29	15.98	14.79			29.83	24.91	13.26	8.18	15.05	13.74	13.74
	-80	-2.88049	-28.9047	-14.465	-11.1851	-11.726	-3.18349	-3.34551	-9.68325	-7.62047	-10.3327		-80	-9.99406	-15.1292	-17.2984	-16.3189	-13.5013	-10.0976	-12.7822	-19.6421	-9.06859	-12.1846	-10.6588	-6.95287	-12.8024		-80	-7.34643	-21.6379	-20.7721	-30.458	-9.84596	-15.9867	-21.9438	-31.6962	-29.9401	-11.0311	-14.6668	-19.575		-80	-5.74954	-7.00765	-14.2692	-31.6368	-7.78654	-13.3265	-13.0599
	-70	-2.21875	-21.4414	-12.2776	-10.1792	-10.6736	-2.63461	-2.52953	-6.83524	-6.46045	-8.36116		-70	-7.81282	-11.83	-10.6121	-12.1214	-10.0096	-7.84913	-8.88365	-13.1349	-8.31287	-10.5562	-7.44331	-4.8196	-9.4488		-70	-9.65287	-20.209	-17.6151	-29.6831	-8.52337	-13.8692	-20.4158	-31.3594	-31.8502	-12.8151	-12.3751	-18.9426		-70	-5.25848	-6.10107	-12.9343	-30.3683	-7.29989	-21.8554	-11.5496
	-60	-1.59594	-16.508	-9.52572	-8.97221	-8.56898	-1.82959	-1.63196	-4.25011	-5.03272	-6.43502		-60	-4.99703	-8.53078	-8.15847	-9.33731	-6.89032	-6.58182	-5.87983	-11.3876	-5.86791	-6.40111	-4.97213	-3.35792	-6.86352		-60	-8.07253	-16.2624	-15.6934	-24.7955	-6.8089	-10.6931	-16.6807	-27.3606	-21.4112	-8.66905	-9.73965	-15.1079		-60	-3.56021	-4.85145	-10.3566	-31.1145	-7.58377	-9.5062	-10.7056
	-50	-0.973137	-11.1318	-7.40889	-6.03512	-6.66476	-1.13435	-0.856777	-1.92789	-3.53361	-4.40737		-50	-4.83839	-6.64553	-6.19553	-7.53838	-5.72641	-4.66042	-4.40987	-9.6403	-6.3569	-5.16581	-3.54302	-3.00238	-5.64358		-50	-7.26101	-15.2418	-12.3992	-18.8947	-5.87819	-9.10498	-13.1153	-19.6996	-17.1023	-5.93013	-8.40284	-12.0936		-50	-2.84408	-4.43491	-7.36472	-20.6684	-6.00213	-7.90703	-10.4391
	-40	-0.233553	-6.19839	-5.2215	-4.86833	-4.86076	-0.695245	0.530386	0.525787	-2.49852	-2.61335		-40	-2.85545	-4.43035	-3.49649	-4.92564	-4.1435	-2.9843	-3.06774	-7.29048	-3.77858	-3.03211	-1.84594	-2.05426	-3.65874		-40	-4.82643	-11.2272	-6.86302	-13.5303	-4.16371	-6.24644	-10.314	-14.7747	-11.5052	-4.47273	-5.8056	-8.52084		-40	-2.5167	-3.2343	-5.75369	-16.5646	-4.78548	-6.08575	-6.84091
	-30	0.739584	1.77097	-3.31636	-3.4199	-3.70821	0.329326	1.34636	2.14697	-1.5705	-0.631307		-30	-1.62602	-2.82788	-1.59489	-2.22725	-3.58483	-1.55347	-1.7256	-5.06116	-2.44496	-1.96525	0.476372	-1.38267	-2.12647		-30	-2.26373	-9.45807	-4.39234	-9.71556	-2.84112	-5.55828	-8.02201	-10.9021	-7.99587	-3.24147	-3.74308	-6.19397		-30	-1.47319	-2.32772	-3.54427	-12.3861	-3.73105	-4.53099	-4.26447
	-20	1.28454	8.34885	-1.41122	-1.93124	-2.05455	0.987979	2.32554	4.11867	-0.785248	1.20926		-20	-0.713861	-1.5082	1.34952	1.37061	-2.28125	0.858499	-0.543245	-1.92806	-1.24471	-0.786101	2.23299	-0.632079	-0.318824		-20	-0.982371	-6.87241	-2.74521	-6.67572	-1.51853	-2.80561	-4.584	-6.1877	-5.24174	-2.03534	-1.79515	-3.76762		-20	-0.961667	-1.44563	-1.79515	-7.61074	-2.47385	-2.4876	-2.2655
	-10	1.79057	16.1917	1.41122	0.442575	-0.450999	1.64663	3.34551	6.22182	0.624629	3.4693		-10	0.951815	-0.471314	3.86454	5.09697	-1.30357	2.9843	1.46996	1.56655	0.488993	1.17915	4.16825	0.592574	1.71569		-10	0.726101	-3.77642	-0.686302	-2.38419	-0.440864	-0.952847	-1.95245	-2.69397	-2.35434	-0.678448	0.802089	-1.30833		-10	-0.245532	-0.514548	0.460295	-3.80537	-0.324439	-0.755166	-0.710744
	0	2.2966	24.9201	3.73973	1.81054	1.55344	2.45165	4.65107	8.36878	1.62403	5.71288		0	2.49852	1.36681	7.177	10.0226	0.791455	5.84597	3.51511	4.94065	1.51143	2.6952	6.43102	1.46168	4.02146		0	1.58034	0.74848	1.69288	2.38419	1.42056	1.64101	1.31578	1.38908	1.06612	0.929724	2.94099	1.55538		0	0.61383	0.735068	1.93324	1.26846	1.09498	1.51033	1.6436
	10	2.68586	35.4194	6.20936	3.46013	3.15699	3.29326	6.16063	11.5673	3.05176	8.33385		10	4.48146	3.11067	11.9617	16.3189	1.95536	9.11644	5.65614	10.4236	2.84505	4.60431	9.08084	2.52832	6.84022		10	2.64813	4.79708	3.61453	6.55651	2.64518	3.70552	4.24445	4.79863	3.64256	2.28662	5.57643	4.04688		10	1.08443	1.47014	3.36016	5.29767	2.10886	3.24277	3.19835
	20	3.07511	46.8674	8.96123	5.27067	5.0111	4.24465	7.75179	12.9256	4.39025	10.9442		20	7.09896	5.5615	18.0959	24.2856	3.67794	14.063	8.88365	16.75	4.48984	7.07491	11.7009	3.75297	10.4529		20	4.10033	11.0911	6.13097	12.2786	3.96778	6.61699	7.55512	9.13423	6.57438	3.84454	9.12854	7.31114		20	1.61642	2.27871	4.92516	10.1477	3.12273	4.93079	5.01963
	30	3.77577	59.5804	12.207	7.12144	7.11576	5.34241	9.58774	16.1241	6.40691	14.1402		30	9.63713	8.01234	24.1687	32.2094	6.0523	18.3146	11.536	21.7509	6.53472	10.5001	14.708	5.41218	14.0697		30	6.06508	17.8955	8.83042	18.1794	5.33935	9.31673	11.2053	13.9749	10.0837	5.67886	13.139	10.8826		30	2.23025	3.03828	6.58222	15.7438	4.01494	7.0186	6.84091
	40	4.35965	73.1157	16.0879	10.2999	10.4231	7.02563	11.4645	19.3665	8.58418	17.8586		40	14.1583	10.6517	33.3086	41.5039	8.56634	24.1197	14.3481	28.8004	8.62405	14.6552	18.1617	7.26891	18.6806		40	8.28609	27.0133	12.994	25.1532	6.95585	13.0222	16.4685	19.5733	15.0145	7.76446	17.1112	15.3961		40	2.90546	3.82235	8.60752	21.8622	5.67769	8.92872	8.97315
	50	6.07238	87.5364	19.8276	12.6737	12.2772	8.56249	14.5652	21.9954	10.8507	21.5957		50	19.1156	13.3382	43.9208	53.4111	12.3839	31.3965	19.6846	41.2123	11.8247	20.4386	21.5261	9.5602	24.8177		50	10.4217	36.5394	14.8241	30.9348	9.20916	16.516	21.4345	24.6666	18.4793	10.0511	22.0765	19.5594		50	3.45791	4.90045	10.5868	27.2345	7.29989	11.2386	11.0165
	60	7.04551	103.159	25.4019	15.128	14.4821	11.0141	16.7683	26.5523	13.2064	25.862		60	23.1212	19.0411	53.6128	65.8751	17.3189	38.9186	25.213	52.5999	14.7142	26.8397	24.5927	13.3132	31.2634		60	12.7281	47.3244	18.7132	38.3854	10.6787	21.2273	26.9098	32.496	22.0331	12.7649	27.8821	24.6494		60	3.98989	6.05206	13.3025	34.4722	9.48985	13.7707	13.0599
	70	7.86295	118.022	30.1295	19.6745	16.6368	12.8803	18.4411	31.1091	15.937	30.0771		70	96.0937	49.865	65.1451	81.2945	22.2073	45.1325	48.8281	66.2168	19.3374	32.7917	30.3687	17.1847	47.8721		70	14.7783	56.4762	23.9291	45.5379	12.6381	26.3092	32.3427	38.0102	30.4732	15.4535	33.3822	29.9391		70	4.52188	7.74272	16.2945	42.6798	15.6136	16.2139	15.7252
	80	11.9112	149.647	35.6332	23.0139	20.8963	14.3074	22.8066	38.4263	20.6663	37.4787		80	276.423	133.24	116.427	95.1292	27.4216	54.1672	134.597	97.367	23.2049	40.035	35.3111	20.8981	87.8518		80	17.9817	75.5285	28.0011	57.7569	15.5282	29.9088	40.2798	45.2502	37.625	20.5796	39.5697	37.0918		80	5.72908	8.86982	23.0608	51.2606	41.2038	19.1457	18.3461
		Peak current at -80											Peak current at +80
		Tukey's multiple comparisons test	Mean Diff.	95.00% CI of diff.	Significant?	Summary	Adjusted P Value						Tukey's multiple comparisons test	Mean Diff.	95.00% CI of diff.	Significant?	Summary	Adjusted P Value
		Vector vs. CsCl	26.73	12.69 to 40.77	Yes	****	<0.0001						Vector vs. CsCl	-16.87	-42.49 to 8.750	No	ns	0.4246
		Vector vs. CsI	6.205	-9.531 to 21.94	No	ns	0.8934						Vector vs. CsI	-16.88	-46.60 to 12.84	No	ns	0.6026
		Vector vs. CsF	8.674	-5.894 to 23.24	No	ns	0.5485						Vector vs. CsF	-64.13	-91.32 to -36.95	Yes	****	<0.0001
		Vector vs. CsBr	15.45	0.5529 to 30.34	Yes	*	0.0371						Vector vs. CsBr	-30.51	-57.70 to -3.330	Yes	*	0.0179
		Vector vs. CsNO3	10.98	-3.589 to 25.55	No	ns	0.2651						Vector vs. CsNO3	-19.52	-46.10 to 7.071	No	ns	0.2941
		Vector vs. CsAcetate	5.763	-9.973 to 21.50	No	ns	0.9228						Vector vs. CsAcetate	-13.68	-42.40 to 15.03	No	ns	0.7746
		CsCl vs. CsI	-20.52	-35.77 to -5.278	Yes	**	0.0021						CsCl vs. CsI	-0.01089	-28.87 to 28.85	No	ns	>0.9999
		CsCl vs. CsF	-18.05	-32.09 to -4.016	Yes	**	0.0038						CsCl vs. CsF	-47.26	-73.50 to -21.02	Yes	****	<0.0001
		CsCl vs. CsBr	-11.28	-25.66 to 3.098	No	ns	0.2223						CsCl vs. CsBr	-13.64	-39.88 to 12.59	No	ns	0.6961
		CsCl vs. CsNO3	-15.75	-29.79 to -1.711	Yes	*	0.018						CsCl vs. CsNO3	-2.645	-28.26 to 22.97	No	ns	>0.9999
		CsCl vs. CsAcetate	-20.97	-36.21 to -5.720	Yes	**	0.0016						CsCl vs. CsAcetate	3.186	-24.64 to 31.01	No	ns	0.9998
		CsI vs. CsF	2.469	-13.27 to 18.21	No	ns	0.9991						CsI vs. CsF	-47.25	-77.51 to -16.99	Yes	***	0.0002
		CsI vs. CsBr	9.244	-6.795 to 25.28	No	ns	0.5866						CsI vs. CsBr	-13.63	-43.89 to 16.63	No	ns	0.8168
		CsI vs. CsNO3	4.774	-10.96 to 20.51	No	ns	0.9681						CsI vs. CsNO3	-2.635	-32.36 to 27.09	No	ns	>0.9999
		CsI vs. CsAcetate	-0.4422	-17.26 to 16.38	No	ns	>0.9999						CsI vs. CsAcetate	3.197	-28.45 to 34.84	No	ns	>0.9999
		CsF vs. CsBr	6.775	-8.121 to 21.67	No	ns	0.8108						CsF vs. CsBr	33.62	5.849 to 61.39	Yes	**	0.008
		CsF vs. CsNO3	2.305	-12.26 to 16.87	No	ns	0.999						CsF vs. CsNO3	44.62	17.43 to 71.80	Yes	****	<0.0001
		CsF vs. CsAcetate	-2.912	-18.65 to 12.82	No	ns	0.9977						CsF vs. CsAcetate	50.45	21.18 to 79.72	Yes	****	<0.0001
		CsBr vs. CsNO3	-4.47	-19.37 to 10.43	No	ns	0.9698						CsBr vs. CsNO3	11	-16.18 to 38.18	No	ns	0.8807
		CsBr vs. CsAcetate	-9.686	-25.73 to 6.353	No	ns	0.5315						CsBr vs. CsAcetate	16.83	-12.44 to 46.10	No	ns	0.5885
		CsNO3 vs. CsAcetate	-5.217	-20.95 to 10.52	No	ns	0.9511						CsNO3 vs. CsAcetate	5.831	-22.89 to 34.55	No	ns	0.9961
[truncated: 17 more columns]

## Sheet: Fig 5c e f
Fig. 5c															Fig. 5e								Fig. 5f
	Untreated							50mM NaCl															untreated						treated
Replicate	WT	atclcf	35S::MD1	35S::MD2	35S::MD3	35S::AtCLCfT3.2		WT	atclcf	35S::MD1	35S::MD2	35S::MD3	35S::AtCLCfT3.2		Replicate	WT	atclcf	35S::MD2	35S::AtCLCf			Replicate	WT	atclcf	35S::AtCLCf				WT	atclcf	35S::AtCLCf
1	2.836	3.707	2.932	2.178	3.844	3.626		2.919	1.744	2.786	2.121	2.846	3.139		1	27.5	4.58716	5.10204	25			1	24.55	24.75	24.44	Data1			67.06	59.17	113
2	2.89	3.113	3.916	3.753	3.618	3.063		3.232	2.393	3.34	2.881	2.552	2.784		2	24.8	4.9505	6.66667	23.8806			2	24.2	24.75	23.83	Data2			71.1	57.39	115
3	2.741	3.356	2.518	3.078	2.012	4.016		2.406	1.264	3.278	2.272	2.424	3.685		3	26.6667	4.7619	3.52941	30.8943			3	23.9	24.48	24.38	Data3			68.34	57.58	106
4	3.588	3.091	3.108	3.702	3.237	2.393		2.274	2.522	3.045	2.53	3.13	3.906		4	28	5.94059	3.0303	25.8333			4	26.26	25.86	26.26	Data4			82.66	67.37	98.06
5	2.651	3.574	3.487	3.853	2.953	3.896		3.082	2.554	2.628	1.704	3.21	3.894		5	29.0323	4.54545	3.09278	32			5	25.79	25.96	25.89	Data5			68.93	59.41	85.86
6	3.566	3.192	3.693	3.653	2.696	3.866		3.101	1.743	2.177	2.536	2.684	3.6		6	19.7183	6.06061	3.7037	27.2727
7	2.746	2.874	2.922	2.088	3.107	3.952		2.989	0.688	3.159	2.864	2.535	3.69		7	27.9279	5.71429	3.44828	33.3333
8	2.788	2.545	3.27	3.493	3.865	3.002		2.613	1.972	2.982	2.062	1.971	3.847		8	24.2424	4.31655	6.15385	32.3077
9	3.509	3.325	3.036	3.574	3.284	3.467		3.1	1.616	2.808	2.219	2.207	3.021		9	24.5902	1.75439	3.15789	28.5714			Tukey's multiple comparisons test	Mean Diff.	95.00% CI of diff.	Significant?	Summary	Adjusted P Value		Tukey's multiple comparisons test	Mean Diff.	95.00% CI of diff.	Significant?	Summary	Adjusted P Value
10	3.605	2.668	3.15	3.538	3.157	2.429		2.302	0.672	2.672	2.343	2.354	3.192		10	24.6667	3.4188	5	30			WT vs. atclcf	-0.22	-1.807 to 1.367	No	ns	0.9278		WTtr vs. atclcf tr	11.43	0.08134 to 22.79	Yes	*	0.0477
11	2.893	2.651	3.476	3.211	3.201	2.874		3.279	1.766	3.393	0.343	3.505	3.373									WT vs. 35S::AtCLCf	-0.02	-1.607 to 1.567	No	ns	0.9994		WTtr vs. 35S::AtCLCftr	-31.97	-43.32 to -20.61	Yes	****	<0.0001
12	3.445	3.314	3.307	3.376	2.759	3.179		2.098	2.631	2.471	2.339	2.562	3.287									atclcf vs. 35S::AtCLCf	0.2	-1.387 to 1.787	No	ns	0.9399		atclcf tr vs. 35S::AtCLCftr	-43.4	-54.75 to -32.05	Yes	****	<0.0001
13	3.393	2.54	3.53	3.285	3.235	3.065		2.81	0.67	2.797	1.889	2.797	2.143		Tukey's multiple comparisons test	Mean Diff.	95.00% CI of diff.	Significant?	Summary	Adjusted P Value
14	3.549	2.792	3.596	2.751	2.786	3.345		2.328	1.842	2.644	1.692	2.924	2.59		WT vs. atclcf	21.11	18.30 to 23.92	Yes	****	<0.0001
15	3.239	2.836	3.675	2.588	3.688	2.235		2.186	1.872	2.55	1.707	2.916	3.012		WT vs. 35S::MD2	21.43	18.61 to 24.24	Yes	****	<0.0001
16	3.411	3.074	3.289	2.853	2.673	3.12		2.844	0.629	1.582	2.232	2.52	2.794		WT vs. 35S::AtCLCf	-3.195	-6.007 to -0.3825	Yes	*	0.0208
17	3.271	3.334	2.972	2.533	2.977	3.262		2.204	1.674	2.817	2.367	2.406	2.655		atclcf vs. 35S::MD2	0.3165	-2.496 to 3.129	No	ns	0.9902
18	3.568	3.329	3.921	3.54	2.779	3.393		2.349	2.48	2.471	1.911	2.519	2.512		atclcf vs. 35S::AtCLCf	-24.3	-27.12 to -21.49	Yes	****	<0.0001
19	3.622	2.694	3.096	3.894	2.827	3.478		2.804	1.635	2.891	0.324	3.249	2.754		35S::MD2 vs. 35S::AtCLCf	-24.62	-27.43 to -21.81	Yes	****	<0.0001
20	3.455	2.76	3.263	3.224	3.912	3.248		2.882	2.801	3.008	0.224	2.868	2.09
	Tukey's multiple comparisons test	Mean Diff.	95.00% CI of diff.	Significant?	Summary	Adjusted P Value		Tukey's multiple comparisons test	Mean Diff.	95.00% CI of diff.	Significant?	Summary	Adjusted P Value
	WT_0mM vs. atclcf_0mM	0.1999	-0.2031 to 0.6028	No	ns	0.704		WT_50mM vs. atclcf_50mM	0.9317	0.4195 to 1.444	Yes	****	<0.0001
	WT_0mM vs. 35S::MD1_0mM	-0.06955	-0.4725 to 0.3334	No	ns	0.9961		WT_50mM vs. 35S::MD1_50mM	-0.08485	-0.5970 to 0.4273	No	ns	0.9968
	WT_0mM vs. 35S::MD2_0mM	0.03005	-0.3729 to 0.4330	No	ns	>0.9999		WT_50mM vs. 35S::MD2_50mM	0.7621	0.2499 to 1.274	Yes	***	0.0005
	WT_0mM vs. 35S::MD3_0mM	0.1078	-0.2952 to 0.5108	No	ns	0.9711		WT_50mM vs. 35S::MD3_50mM	-0.01885	-0.5310 to 0.4933	No	ns	>0.9999
	WT_0mM vs. 35S::AtCLCfT3.2_0mM	-0.00715	-0.4101 to 0.3958	No	ns	>0.9999		WT_50mM vs. 35S::AtCLCfT3.2_50mM	-0.4083	-0.9205 to 0.1039	No	ns	0.1983
	atclcf_0mM vs. 35S::MD1_0mM	-0.2694	-0.6724 to 0.1336	No	ns	0.3847		atclcf_50mM vs. 35S::MD1_50mM	-1.017	-1.529 to -0.5044	Yes	****	<0.0001
	atclcf_0mM vs. 35S::MD2_0mM	-0.1698	-0.5728 to 0.2332	No	ns	0.8255		atclcf_50mM vs. 35S::MD2_50mM	-0.1696	-0.6818 to 0.3426	No	ns	0.9295
	atclcf_0mM vs. 35S::MD3_0mM	-0.09205	-0.4950 to 0.3109	No	ns	0.9857		atclcf_50mM vs. 35S::MD3_50mM	-0.9506	-1.463 to -0.4384	Yes	****	<0.0001
	atclcf_0mM vs. 35S::AtCLCfT3.2_0mM	-0.207	-0.6100 to 0.1960	No	ns	0.6719		atclcf_50mM vs. 35S::AtCLCfT3.2_50mM	-1.34	-1.852 to -0.8278	Yes	****	<0.0001
	35S::MD1_0mM vs. 35S::MD2_0mM	0.0996	-0.3034 to 0.5026	No	ns	0.9796		35S::MD1_50mM vs. 35S::MD2_50mM	0.847	0.3348 to 1.359	Yes	****	<0.0001
	35S::MD1_0mM vs. 35S::MD3_0mM	0.1774	-0.2256 to 0.5803	No	ns	0.7975		35S::MD1_50mM vs. 35S::MD3_50mM	0.066	-0.4462 to 0.5782	No	ns	0.999
	35S::MD1_0mM vs. 35S::AtCLCfT3.2_0mM	0.0624	-0.3406 to 0.4654	No	ns	0.9977		35S::MD1_50mM vs. 35S::AtCLCfT3.2_50mM	-0.3235	-0.8356 to 0.1887	No	ns	0.4505
	35S::MD2_0mM vs. 35S::MD3_0mM	0.07775	-0.3252 to 0.4807	No	ns	0.9934		35S::MD2_50mM vs. 35S::MD3_50mM	-0.781	-1.293 to -0.2688	Yes	***	0.0003
	35S::MD2_0mM vs. 35S::AtCLCfT3.2_0mM	-0.0372	-0.4402 to 0.3658	No	ns	0.9998		35S::MD2_50mM vs. 35S::AtCLCfT3.2_50mM	-1.17	-1.683 to -0.6582	Yes	****	<0.0001
	35S::MD3_0mM vs. 35S::AtCLCfT3.2_0mM	-0.115	-0.5179 to 0.2880	No	ns	0.962		35S::MD3_50mM vs. 35S::AtCLCfT3.2_50mM	-0.3895	-0.9016 to 0.1227	No	ns	0.244

## Sheet: Fig 6d
Fig. 6d
Replicate	Golgi 0h	TGN 0h	PM 0h	Golgi 4h	TGN 4h	PM 4h	Golgi 6h	TGN 6h	PM 6h
1	0.2709	0.1793	0.0563	0.3639	0.4044	0.4864	0.2939	0.646	0.6839
2	0.3665	0.2125	0.031	0.3699	0.3918	0.3896	0.3131	0.4897	0.7532
3	0.4168	0.1514	0.0762	0.3841	0.5004	0.3746	0.3356	0.5062	0.6678
4	0.319	0.2944	0.0861	0.3219	0.52	0.2913	0.1958	0.5201	0.5675
5	0.4297	0.284	0.0942	0.2709	0.5616	0.3499	0.2401	0.4934	0.6135
6	0.3937	0.3046	0.0901	0.4576	0.48	0.4789	0.231	0.565	0.7106
7	0.4553	0.1732	0.0592	0.3069	0.522	0.3423	0.3226	0.4185	0.7915
	Tukey's multiple comparisons test	Mean Diff.	95.00% CI of diff.	Significant?	Summary	Adjusted P Value
	Golgi 0h vs. TGN 0h	0.1504	0.04176 to 0.2590	Yes	**	0.0012
	Golgi 0h vs. PM 0h	0.3084	0.1998 to 0.4170	Yes	****	<0.0001
	Golgi 0h vs. Golgi 4h	0.02524	-0.08336 to 0.1338	No	ns	0.9977
	Golgi 0h vs. TGN 4h	-0.104	-0.2126 to 0.004558	No	ns	0.0703
	Golgi 0h vs. PM 4h	-0.008729	-0.1173 to 0.09987	No	ns	>0.9999
	Golgi 0h vs. Golgi 6h	0.1028	-0.005772 to 0.2114	No	ns	0.0768
	Golgi 0h vs. TGN 6h	-0.141	-0.2496 to -0.03240	Yes	**	0.0031
	Golgi 0h vs. PM 6h	-0.3052	-0.4138 to -0.1966	Yes	****	<0.0001
	TGN 0h vs. PM 0h	0.158	0.04944 to 0.2666	Yes	***	0.0006
	TGN 0h vs. Golgi 4h	-0.1251	-0.2337 to -0.01651	Yes	*	0.0129
	TGN 0h vs. TGN 4h	-0.2544	-0.3630 to -0.1458	Yes	****	<0.0001
	TGN 0h vs. PM 4h	-0.1591	-0.2677 to -0.05048	Yes	***	0.0005
	TGN 0h vs. Golgi 6h	-0.04753	-0.1561 to 0.06107	No	ns	0.8875
	TGN 0h vs. TGN 6h	-0.2914	-0.4000 to -0.1828	Yes	****	<0.0001
	TGN 0h vs. PM 6h	-0.4555	-0.5641 to -0.3469	Yes	****	<0.0001
	PM 0h vs. Golgi 4h	-0.2832	-0.3918 to -0.1746	Yes	****	<0.0001
	PM 0h vs. TGN 4h	-0.4124	-0.5210 to -0.3038	Yes	****	<0.0001
	PM 0h vs. PM 4h	-0.3171	-0.4257 to -0.2085	Yes	****	<0.0001
	PM 0h vs. Golgi 6h	-0.2056	-0.3142 to -0.09697	Yes	****	<0.0001
	PM 0h vs. TGN 6h	-0.4494	-0.5580 to -0.3408	Yes	****	<0.0001
	PM 0h vs. PM 6h	-0.6136	-0.7222 to -0.5050	Yes	****	<0.0001
	Golgi 4h vs. TGN 4h	-0.1293	-0.2379 to -0.02068	Yes	**	0.009
	Golgi 4h vs. PM 4h	-0.03397	-0.1426 to 0.07463	No	ns	0.9832
	Golgi 4h vs. Golgi 6h	0.07759	-0.03102 to 0.1862	No	ns	0.3557
	Golgi 4h vs. TGN 6h	-0.1662	-0.2748 to -0.05764	Yes	***	0.0003
	Golgi 4h vs. PM 6h	-0.3304	-0.4390 to -0.2218	Yes	****	<0.0001
	TGN 4h vs. PM 4h	0.09531	-0.01329 to 0.2039	No	ns	0.1289
	TGN 4h vs. Golgi 6h	0.2069	0.09827 to 0.3155	Yes	****	<0.0001
	TGN 4h vs. TGN 6h	-0.03696	-0.1456 to 0.07164	No	ns	0.9719
	TGN 4h vs. PM 6h	-0.2011	-0.3097 to -0.09251	Yes	****	<0.0001
	PM 4h vs. Golgi 6h	0.1116	0.002956 to 0.2202	Yes	*	0.0398
	PM 4h vs. TGN 6h	-0.1323	-0.2409 to -0.02367	Yes	**	0.0069
	PM 4h vs. PM 6h	-0.2964	-0.4050 to -0.1878	Yes	****	<0.0001
	Golgi 6h vs. TGN 6h	-0.2438	-0.3524 to -0.1352	Yes	****	<0.0001
	Golgi 6h vs. PM 6h	-0.408	-0.5166 to -0.2994	Yes	****	<0.0001
	TGN 6h vs. PM 6h	-0.1642	-0.2728 to -0.05556	Yes	***	0.0003

[truncated: 13 more sheets: Fig7 b f, Fig S2 a b c, Fig S4 b, FigS5 a b, Fig S6a b c, Fig S6e, Fig S7, Fig S8 b c, Fig S9 b, Fig S9 c d, Fig S11 a b, Fig. S13, Table S1]
